# Supplementary material for: (18-Crown-6)potassium(I) di­phenyl­stibate(−1)
Source: Acta Crystallogr Sect E Struct Rep Online. 2014 Jun 14;70(Pt 7):m260. doi: 10.1107/S1600536814013282 (PMC4120599; doi:10.1107/S1600536814013282)
Supplement: Supplementary file 1 [file e-70-0m260-sup1.cif]

##############################################################################
#                                                                            #
# This CIF contains the data in a paper accepted for publication in          #
# Acta Crystallographica Section E. It conforms to the requirements of       #
# Notes for Authors for Acta Crystallographica Section E, and has been       #
# peer reviewed under the auspices of the IUCr Commission on Journals.       #
#                                                                            #
# Full details of the Crystallographic Information File format               #
# are given in the paper "The Crystallographic Information File (CIF):       #
# a New Standard Archive File for Crystallography" by S. R. Hall, F. H.      #
# Allen and I. D. Brown [Acta Cryst. (1991), A47, 655-685].                  #
#                                                                            #
# The current version of the core CIF dictionary is obtainable from          #
# ftp://ftp.iucr.org/pub/cif_core.dic.                                       #
#                                                                            #
# Software is freely available for graphical display of the structure(s)     #
# in this CIF. For information consult the CIF software page                 #
# http://www.iucr.org/resources/cif/software.                                #
#                                                                            #
# This file may be used for bona fide research purposes within the           #
# scientific community so long as proper attribution is given to the journal # 
# article from which it was obtained.                                        #
#                                                                            #
##############################################################################
data_I
_audit_creation_method
;
Olex2 1.2-beta
(compiled 2014.03.20 svn.r2914 for OlexSys, GUI svn.r4816)
;
_journal_date_recd_electronic     2014-05-28
_journal_date_accepted     2014-06-06
_journal_name_full     'Acta Crystallographica, Section E'
_journal_year     2014
_journal_volume     70
_journal_issue      7
_journal_page_first     m260
_journal_page_last     m260
_journal_paper_category     QM
_journal_paper_doi     10.1107/S1600536814013282
_journal_coeditor_code     FF2129
_publ_contact_author_name     'Nikolaus Korber'
_publ_contact_author_address
;
Institut f\"ur Anorganische Chemie
Universit\"at Regensburg
Universit\"atsstrasse 31
93053 Regensburg
;
_publ_contact_author_email     'nikolaus.korber@chemie.uni-regensburg.de'
_publ_contact_author_fax     '+49 (0)941 943 1812'
_publ_contact_author_phone     '+49 (0)941 943 4448'
_publ_section_title
;
(18-Crown-6)potassium(I) diphenylstibate(-1)
;
loop_
    _publ_author_name
    _publ_author_footnote
    _publ_author_address
    'Kaas, Marina' .
;
Institut f\"ur Anorganische Chemie
Universit\"at Regensburg
Universit\"atsstrasse 31
93053 Regensburg
Germany
;
    'Friedrich, Ute' .
;
Institut f\"ur Anorganische Chemie
Universit\"at Regensburg
Universit\"atsstrasse 31
93053 Regensburg
Germany
;
    'Korber, Nikolaus' .
;
Institut f\"ur Anorganische Chemie
Universit\"at Regensburg
Universit\"atsstrasse 31
93053 Regensburg
Germany
;
_database_code_depnum_ccdc_archive     'CCDC 1007141'
_chemical_name_systematic
;
(1,4,7,10,13,16-Hexaoxacyclooctadecane)potassium diphenylstibide
;
_chemical_name_common     '(18-Crown-6)potassium(I) diphenylstibate(-1)'
_chemical_formula_moiety     'C12 H24 K O6 +, C12 H10 Sb -'
_chemical_formula_sum     'C24 H34 K O6 Sb'
_chemical_formula_iupac     '[K (C12 H24 O6)] [Sb (C6 H5)2]'
_chemical_formula_weight     579.36
_chemical_melting_point     ?
_shelx_space_group_comment
;
The symmetry employed for this shelxl refinement is uniquely defined
by the following loop, which should always be used as a source of
symmetry information in preference to the above space-group names.
They are only intended as comments.
;
_space_group_crystal_system     monoclinic
_space_group_name_H-M_alt     'I 2/a'
_space_group_name_Hall     '-I 2ya'
loop_
    _space_group_symop_operation_xyz
    'x, y, z'
    '-x+1/2, y, -z'
    'x+1/2, y+1/2, z+1/2'
    '-x+1, y+1/2, -z+1/2'
    '-x, -y, -z'
    'x-1/2, -y, z'
    '-x+1/2, -y+1/2, -z+1/2'
    'x, -y+1/2, z+1/2'
_cell_length_a     15.6933(9)
_cell_length_b     9.2655(3)
_cell_length_c     19.1321(10)
_cell_angle_alpha     90
_cell_angle_beta     112.654(6)
_cell_angle_gamma     90
_cell_volume     2567.3(2)
_cell_formula_units_Z     4
_cell_measurement_reflns_used     1900
_cell_measurement_theta_min     3.3880
_cell_measurement_theta_max     28.0290
_cell_measurement_temperature     123
_exptl_crystal_description     block
_exptl_crystal_colour     'clear reddish red'
_exptl_crystal_size_max     0.4728
_exptl_crystal_size_mid     0.2702
_exptl_crystal_size_min     0.1505
_exptl_crystal_density_diffrn     1.499
_exptl_crystal_density_meas     ?
_exptl_crystal_density_method     ?
_exptl_crystal_F_000     1184
_exptl_absorpt_coefficient_mu     1.272
_exptl_absorpt_correction_type     analytical
_exptl_absorpt_process_details
;
[CrysAlis PRO (Agilent, 2012), using a multi-faceted crystal
model based on expressions derived by Clark & Reid (1995)]
;
_shelx_estimated_absorpt_T_min     ?
_shelx_estimated_absorpt_T_max     ?
_exptl_absorpt_correction_T_min     0.726
_exptl_absorpt_correction_T_max     0.863
_exptl_special_details     ?
_diffrn_ambient_temperature     123
_diffrn_radiation_type     MoK\a
_diffrn_radiation_wavelength     0.71073
_diffrn_radiation_monochromator     'graphite'
_diffrn_measurement_device_type
                              'Agilent SuperNova (Single source at offset, Eos)'
_diffrn_measurement_method     'phi and omega scans'
_diffrn_detector_area_resol_mean     ?
_diffrn_reflns_number     4194
_diffrn_reflns_av_R_equivalents     0.0192
_diffrn_reflns_theta_min     3.104
_diffrn_reflns_theta_max     26.366
_diffrn_reflns_theta_full     25.242
_diffrn_measured_fraction_theta_max     0.986
_diffrn_measured_fraction_theta_full     0.989
_diffrn_reflns_limit_h_min     -18
_diffrn_reflns_limit_h_max     19
_diffrn_reflns_limit_k_min     -11
_diffrn_reflns_limit_k_max     10
_diffrn_reflns_limit_l_min     -15
_diffrn_reflns_limit_l_max     23
_diffrn_standards_number     0
_diffrn_standards_interval_count     0
_diffrn_standards_interval_time     0
_diffrn_standards_decay_%     0
_refine_special_details     ?
_reflns_number_total     2592
_reflns_number_gt     2297
_reflns_threshold_expression     I>2\s(I)
_refine_ls_structure_factor_coef     Fsqd
_refine_ls_matrix_type     full
_refine_ls_R_factor_all     0.0293
_refine_ls_R_factor_gt     0.0232
_refine_ls_wR_factor_gt     0.0489
_refine_ls_wR_factor_ref     0.0534
_refine_ls_goodness_of_fit_ref     1.079
_refine_ls_restrained_S_all     1.079
_refine_ls_number_reflns     2592
_refine_ls_number_parameters     147
_refine_ls_number_restraints     0
_refine_ls_hydrogen_treatment     constr
_refine_ls_weighting_scheme     calc
_refine_ls_weighting_details
              'w=1/[\s^2^(Fo^2^)+(0.0190P)^2^+0.7904P] where P=(Fo^2^+2Fc^2^)/3'
_atom_sites_solution_hydrogens     geom
_atom_sites_solution_primary     iterative
_atom_sites_solution_secondary     ?
_refine_ls_shift/su_max     0.001
_refine_ls_shift/su_mean     0.000
_refine_diff_density_max     0.385
_refine_diff_density_min     -0.562
_refine_ls_extinction_method     none
_refine_ls_extinction_coef     .
loop_
    _atom_type_symbol
    _atom_type_description
    _atom_type_scat_dispersion_real
    _atom_type_scat_dispersion_imag
    _atom_type_scat_source
    'C' 'C' 0.0033 0.0016
                         'International Tables Vol C Tables 4.2.6.8 and 6.1.1.4'
    'H' 'H' 0.0000 0.0000
                         'International Tables Vol C Tables 4.2.6.8 and 6.1.1.4'
    'K' 'K' 0.2009 0.2494
                         'International Tables Vol C Tables 4.2.6.8 and 6.1.1.4'
    'O' 'O' 0.0106 0.0060
                         'International Tables Vol C Tables 4.2.6.8 and 6.1.1.4'
    'Sb' 'Sb' -0.5866 1.5461
                         'International Tables Vol C Tables 4.2.6.8 and 6.1.1.4'
_computing_data_collection     'CrysAlis PRO (Agilent, 2012)'
_computing_cell_refinement     'CrysAlis PRO (Agilent, 2012)'
_computing_data_reduction     'CrysAlis PRO (Agilent, 2012)'
_computing_structure_solution
;
SUPERFLIP (Palatinus & Chapuis, 2007)
;
_computing_structure_refinement     'SHELXL97 (Sheldrick, 2008)'
_computing_molecular_graphics     'DIAMOND (Brandenburg & Putz, 2005)'
_computing_publication_material
            'OLEX2 (Dolomanov <i>et al.</i>, 2009; Bourhis <i>et al.</i>, 2011)'
loop_
    _atom_site_type_symbol
    _atom_site_label
    _atom_site_fract_x
    _atom_site_fract_y
    _atom_site_fract_z
    _atom_site_U_iso_or_equiv
    _atom_site_adp_type
    _atom_site_calc_flag
    _atom_site_occupancy
    _atom_site_disorder_assembly
    _atom_site_disorder_group
    Sb Sb1 0.7500 1.08580(2) 1.0000 0.02163(8) Uani d 1 . .
    K K1 0.7500 0.7500 0.7500 0.02190(15) Uani d 1 . .
    O O2 0.62864(10) 0.83061(17) 0.60590(8) 0.0237(3) Uani d 1 . .
    O O3 0.74551(10) 1.03820(17) 0.70288(8) 0.0241(4) Uani d 1 . .
    O O1 0.60734(10) 0.56706(17) 0.66609(8) 0.0225(3) Uani d 1 . .
    C C1 0.67008(14) 0.9316(2) 0.91614(11) 0.0191(5) Uani d 1 . .
    C C10 0.54293(15) 0.7554(3) 0.57688(12) 0.0278(5) Uani d 1 . .
    H H10A 0.5106 0.7774 0.5236 0.033 Uiso calc 1 . .
    H H10B 0.5045 0.7855 0.6036 0.033 Uiso calc 1 . .
    C C4 0.56109(15) 0.7424(3) 0.79930(12) 0.0279(5) Uani d 1 . .
    H H4 0.5263 0.6798 0.7609 0.033 Uiso calc 1 . .
    C C11 0.61898(16) 0.9803(3) 0.58922(12) 0.0292(5) Uani d 1 . .
    H H11A 0.5781 1.0236 0.6106 0.035 Uiso calc 1 . .
    H H11B 0.5924 0.9947 0.5348 0.035 Uiso calc 1 . .
    C C3 0.59436(14) 0.6990(3) 0.87465(12) 0.0249(5) Uani d 1 . .
    H H3 0.5813 0.6068 0.8870 0.030 Uiso calc 1 . .
    C C7 0.66870(16) 0.3883(3) 0.76152(13) 0.0286(5) Uani d 1 . .
    H H7A 0.6253 0.4205 0.7831 0.034 Uiso calc 1 . .
    H H7B 0.6779 0.2853 0.7701 0.034 Uiso calc 1 . .
    C C2 0.64697(14) 0.7928(3) 0.93162(12) 0.0215(5) Uani d 1 . .
    H H2 0.6675 0.7622 0.9817 0.026 Uiso calc 1 . .
    C C5 0.58069(15) 0.8799(3) 0.78264(12) 0.0283(6) Uani d 1 . .
    H H5 0.5577 0.9111 0.7326 0.034 Uiso calc 1 . .
    C C9 0.56103(15) 0.5973(3) 0.58705(12) 0.0256(5) Uani d 1 . .
    H H9A 0.5032 0.5446 0.5668 0.031 Uiso calc 1 . .
    H H9B 0.5991 0.5670 0.5600 0.031 Uiso calc 1 . .
    C C8 0.63067(16) 0.4186(3) 0.67829(13) 0.0267(5) Uani d 1 . .
    H H8A 0.6763 0.3946 0.6574 0.032 Uiso calc 1 . .
    H H8B 0.5762 0.3600 0.6530 0.032 Uiso calc 1 . .
    C C12 0.71193(16) 1.0495(3) 0.62224(12) 0.0276(5) Uani d 1 . .
    H H12A 0.7541 1.0016 0.6037 0.033 Uiso calc 1 . .
    H H12B 0.7075 1.1502 0.6074 0.033 Uiso calc 1 . .
    C C6 0.63440(15) 0.9725(3) 0.83964(12) 0.0248(5) Uani d 1 . .
    H H6 0.6471 1.0645 0.8267 0.030 Uiso calc 1 . .
loop_
    _atom_site_aniso_label
    _atom_site_aniso_U_11
    _atom_site_aniso_U_22
    _atom_site_aniso_U_33
    _atom_site_aniso_U_12
    _atom_site_aniso_U_13
    _atom_site_aniso_U_23
    Sb1 0.02653(12) 0.01591(12) 0.02407(12) 0.000 0.01153(9) 0.000
    K1 0.0173(3) 0.0167(3) 0.0253(3) -0.0019(3) 0.0011(3) 0.0031(3)
    O2 0.0198(8) 0.0233(9) 0.0239(8) 0.0032(7) 0.0040(6) 0.0018(7)
    O3 0.0268(8) 0.0216(9) 0.0252(8) -0.0006(7) 0.0114(7) 0.0043(7)
    O1 0.0253(8) 0.0221(9) 0.0194(7) -0.0013(7) 0.0078(6) -0.0053(6)
    C1 0.0175(10) 0.0202(12) 0.0218(10) 0.0044(9) 0.0098(9) -0.0001(9)
    C10 0.0185(11) 0.0411(16) 0.0187(11) 0.0017(11) 0.0016(9) -0.0024(11)
    C4 0.0201(11) 0.0368(15) 0.0276(12) 0.0002(11) 0.0102(9) -0.0106(11)
    C11 0.0305(13) 0.0315(14) 0.0248(12) 0.0122(12) 0.0098(10) 0.0096(11)
    C3 0.0192(11) 0.0213(12) 0.0367(13) -0.0001(10) 0.0134(10) -0.0017(10)
    C7 0.0311(13) 0.0200(13) 0.0400(14) -0.0053(11) 0.0195(11) 0.0003(11)
    C2 0.0200(11) 0.0240(12) 0.0213(11) 0.0019(10) 0.0088(9) 0.0032(9)
    C5 0.0230(12) 0.0424(16) 0.0192(11) 0.0038(12) 0.0080(9) 0.0020(11)
    C9 0.0221(11) 0.0327(14) 0.0200(11) -0.0061(11) 0.0058(9) -0.0080(10)
    C8 0.0308(12) 0.0194(12) 0.0338(12) -0.0096(11) 0.0167(10) -0.0076(10)
    C12 0.0356(13) 0.0236(13) 0.0286(12) 0.0084(11) 0.0178(10) 0.0090(10)
    C6 0.0245(12) 0.0264(13) 0.0251(11) 0.0020(11) 0.0114(9) 0.0041(10)
_geom_special_details
;
All e.s.d.'s (except the e.s.d. in the dihedral angle between two l.s. planes)
are estimated using the full covariance matrix. The cell e.s.d.'s are taken
into account individually in the estimation of e.s.d.'s in distances, angles
and torsion angles; correlations between e.s.d.'s in cell parameters are only
used when they are defined by crystal symmetry. An approximate (isotropic)
treatment of cell e.s.d.'s is used for estimating e.s.d.'s involving l.s.
planes.
;
loop_
    _geom_bond_atom_site_label_1
    _geom_bond_atom_site_label_2
    _geom_bond_site_symmetry_2
    _geom_bond_distance
    _geom_bond_publ_flag
    Sb1 C1 . 2.154(2) y
    K1 O2 . 2.7823(14) y
    K1 O3 . 2.8106(16) y
    K1 O1 . 2.7738(15) y
    K1 C4 . 3.441(2) ?
    K1 C5 . 3.190(2) ?
    O2 C10 . 1.424(3) ?
    O2 C11 . 1.418(3) ?
    O3 C7 7_666 1.426(3) ?
    O3 C12 . 1.429(2) ?
    O1 C9 . 1.431(2) ?
    O1 C8 . 1.419(3) ?
    C1 C2 . 1.399(3) ?
    C1 C6 . 1.403(3) ?
    C10 H10A . 0.9700 ?
    C10 H10B . 0.9700 ?
    C10 C9 . 1.490(3) ?
    C4 H4 . 0.9300 ?
    C4 C3 . 1.390(3) ?
    C4 C5 . 1.376(3) ?
    C11 H11A . 0.9700 ?
    C11 H11B . 0.9700 ?
    C11 C12 . 1.493(3) ?
    C3 H3 . 0.9300 ?
    C3 C2 . 1.390(3) ?
    C7 H7A . 0.9700 ?
    C7 H7B . 0.9700 ?
    C7 C8 . 1.496(3) ?
    C2 H2 . 0.9300 ?
    C5 H5 . 0.9300 ?
    C5 C6 . 1.389(3) ?
    C9 H9A . 0.9700 ?
    C9 H9B . 0.9700 ?
    C8 H8A . 0.9700 ?
    C8 H8B . 0.9700 ?
    C12 H12A . 0.9700 ?
    C12 H12B . 0.9700 ?
    C6 H6 . 0.9300 ?
loop_
    _geom_angle_atom_site_label_1
    _geom_angle_atom_site_label_2
    _geom_angle_atom_site_label_3
    _geom_angle_site_symmetry_1
    _geom_angle_site_symmetry_3
    _geom_angle
    _geom_angle_publ_flag
    C1 Sb1 C1 . 2_657 96.89(12) ?
    O2 K1 O2 . 7_666 180.00(6) ?
    O2 K1 O3 7_666 7_666 60.27(4) ?
    O2 K1 O3 7_666 . 119.73(4) ?
    O2 K1 O3 . 7_666 119.73(4) ?
    O2 K1 O3 . . 60.27(4) ?
    O2 K1 C4 . . 86.78(5) ?
    O2 K1 C4 . 7_666 93.22(5) ?
    O2 K1 C4 7_666 . 93.22(5) ?
    O2 K1 C4 7_666 7_666 86.78(5) ?
    O2 K1 C5 . . 77.81(5) ?
    O2 K1 C5 . 7_666 102.19(5) ?
    O2 K1 C5 7_666 7_666 77.81(5) ?
    O2 K1 C5 7_666 . 102.19(5) ?
    O3 K1 O3 . 7_666 180.0 ?
    O3 K1 C4 . 7_666 79.08(5) ?
    O3 K1 C4 7_666 7_666 100.92(5) ?
    O3 K1 C4 . . 100.92(5) ?
    O3 K1 C4 7_666 . 79.08(5) ?
    O3 K1 C5 . 7_666 102.44(6) ?
    O3 K1 C5 7_666 7_666 77.56(6) ?
    O3 K1 C5 7_666 . 102.44(6) ?
    O3 K1 C5 . . 77.56(6) ?
    O1 K1 O2 . . 59.91(4) ?
    O1 K1 O2 . 7_666 120.09(5) ?
    O1 K1 O2 7_666 7_666 59.91(5) ?
    O1 K1 O2 7_666 . 120.09(5) ?
    O1 K1 O3 7_666 . 61.31(4) ?
    O1 K1 O3 . 7_666 61.31(4) ?
    O1 K1 O3 7_666 7_666 118.69(4) ?
    O1 K1 O3 . . 118.69(4) ?
    O1 K1 O1 7_666 . 180.0 ?
    O1 K1 C4 7_666 . 116.26(5) ?
    O1 K1 C4 . 7_666 116.26(5) ?
    O1 K1 C4 . . 63.74(5) ?
    O1 K1 C4 7_666 7_666 63.74(5) ?
    O1 K1 C5 . . 78.25(5) ?
    O1 K1 C5 7_666 7_666 78.25(5) ?
    O1 K1 C5 7_666 . 101.75(5) ?
    O1 K1 C5 . 7_666 101.75(5) ?
    C4 K1 C4 . 7_666 180.00(10) ?
    C5 K1 C4 . . 23.57(6) ?
    C5 K1 C4 7_666 7_666 23.57(6) ?
    C5 K1 C4 . 7_666 156.43(6) ?
    C5 K1 C4 7_666 . 156.43(6) ?
    C5 K1 C5 7_666 . 180.0 ?
    C10 O2 K1 . . 115.99(12) ?
    C11 O2 K1 . . 117.29(12) ?
    C11 O2 C10 . . 112.83(17) ?
    C7 O3 K1 7_666 . 113.46(12) ?
    C7 O3 C12 7_666 . 111.61(16) ?
    C12 O3 K1 . . 111.65(13) ?
    C9 O1 K1 . . 117.40(12) ?
    C8 O1 K1 . . 113.42(12) ?
    C8 O1 C9 . . 110.95(17) ?
    C2 C1 Sb1 . . 125.20(15) ?
    C2 C1 C6 . . 115.9(2) ?
    C6 C1 Sb1 . . 118.81(17) ?
    O2 C10 H10A . . 109.9 ?
    O2 C10 H10B . . 109.9 ?
    O2 C10 C9 . . 109.03(18) ?
    H10A C10 H10B . . 108.3 ?
    C9 C10 H10A . . 109.9 ?
    C9 C10 H10B . . 109.9 ?
    K1 C4 H4 . . 95.9 ?
    C3 C4 K1 . . 105.73(13) ?
    C3 C4 H4 . . 120.7 ?
    C5 C4 K1 . . 67.95(13) ?
    C5 C4 H4 . . 120.7 ?
    C5 C4 C3 . . 118.7(2) ?
    O2 C11 H11A . . 109.9 ?
    O2 C11 H11B . . 109.9 ?
    O2 C11 C12 . . 108.82(18) ?
    H11A C11 H11B . . 108.3 ?
    C12 C11 H11A . . 109.9 ?
    C12 C11 H11B . . 109.9 ?
    C4 C3 H3 . . 119.8 ?
    C2 C3 C4 . . 120.3(2) ?
    C2 C3 H3 . . 119.8 ?
    O3 C7 H7A 7_666 . 109.8 ?
    O3 C7 H7B 7_666 . 109.8 ?
    O3 C7 C8 7_666 . 109.56(18) ?
    H7A C7 H7B . . 108.2 ?
    C8 C7 H7A . . 109.8 ?
    C8 C7 H7B . . 109.8 ?
    C1 C2 H2 . . 118.9 ?
    C3 C2 C1 . . 122.2(2) ?
    C3 C2 H2 . . 118.9 ?
    K1 C5 H5 . . 86.5 ?
    C4 C5 K1 . . 88.49(14) ?
    C4 C5 H5 . . 119.6 ?
    C4 C5 C6 . . 120.8(2) ?
    C6 C5 K1 . . 95.02(14) ?
    C6 C5 H5 . . 119.6 ?
    O1 C9 C10 . . 108.91(18) ?
    O1 C9 H9A . . 109.9 ?
    O1 C9 H9B . . 109.9 ?
    C10 C9 H9A . . 109.9 ?
    C10 C9 H9B . . 109.9 ?
    H9A C9 H9B . . 108.3 ?
    O1 C8 C7 . . 109.22(18) ?
    O1 C8 H8A . . 109.8 ?
    O1 C8 H8B . . 109.8 ?
    C7 C8 H8A . . 109.8 ?
    C7 C8 H8B . . 109.8 ?
    H8A C8 H8B . . 108.3 ?
    O3 C12 C11 . . 108.62(18) ?
    O3 C12 H12A . . 110.0 ?
    O3 C12 H12B . . 110.0 ?
    C11 C12 H12A . . 110.0 ?
    C11 C12 H12B . . 110.0 ?
    H12A C12 H12B . . 108.3 ?
    C1 C6 H6 . . 119.0 ?
    C5 C6 C1 . . 122.0(2) ?
    C5 C6 H6 . . 119.0 ?
_shelx_hkl_file
;
   0   0   4   19.31    0.32
   0   0   4   19.27    0.55
   0   0  -4   19.38    0.34
   0   0   6    0.16    0.04
   0   0   6    0.23    0.10
   0   0   8   75.75    1.52
   0   0   8   71.72    0.84
   0   0  10  125.45    1.21
   0   0  10  123.16    2.20
   0   0  12  149.13    2.65
   0   0  12  149.23    1.41
   0   0  14   22.02    1.13
   0   0  16   28.35    1.36
   0   0  18    9.34    0.85
   0   0  20   10.49    0.95
   0   0  22    0.76    0.33
   0  -1   3   63.96    0.84
   0   1   3   63.68    0.82
   0   1   3   62.76    0.79
   0  -1   5  181.51    1.56
   0   1   5  177.23    1.70
   0   1   5  178.96    1.74
   0   1   7  103.44    1.58
   0   1   7  104.87    1.53
   0  -1   7  106.48    1.32
   0   1   7  101.96    0.66
   0   1   9    3.77    0.36
   0  -1   9    3.57    0.26
   0   1   9    3.77    0.14
   0   1  11   77.53    0.66
   0  -1  11   80.96    1.28
   0   1  11   80.60    1.79
   0  -1  11   81.03    1.94
   0  -1  13  100.32    1.46
   0  -1  13   95.13    2.30
   0   1  13  100.46    2.19
   0  -1  15    9.10    0.79
   0   1  15    8.42    0.71
   0   1  17   14.32    0.99
   0  -1  17   14.14    1.04
   0   1  19   11.13    0.94
   0  -1  19   12.39    1.04
   0  -1  21    2.10    0.48
   0   1  21    2.53    0.50
   0   2   2   24.04    0.48
   0   2   4    2.24    0.19
   0   2   6  153.74    1.73
   0   2   6  151.96    1.79
   0  -2  -6  156.35    1.02
   0  -2   6  155.01    1.83
   0   2   8    0.50    0.14
   0   2   8    0.45    0.14
   0  -2   8    0.42    0.12
   0  -2  -8    0.35    0.05
   0   2  10   39.35    1.16
   0  -2  10   41.33    1.08
   0   2  10   38.22    1.14
   0   2  12    9.74    0.65
   0  -2  12   10.21    0.55
   0   2  14   11.29    0.76
   0  -2  14   11.95    0.61
   0  -2  14   10.24    0.82
   0  -2  16    1.61    0.37
   0   2  16    1.53    0.34
   0   2  18   12.39    0.93
   0  -2  18   13.11    1.08
   0  -2  20   -0.08    0.20
   0   2  20    0.35    0.22
   0   3   1    0.09    0.05
   0   3   3    8.41    0.35
   0  -3   5    8.35    0.50
   0   3   5    8.27    0.42
   0   3   7   17.98    0.69
   0  -3   7   19.29    0.77
   0  -3   9    0.73    0.18
   0  -3  -9    0.63    0.08
   0   3   9    0.98    0.19
   0   3  11   -0.13    0.13
   0  -3  11   -0.02    0.11
   0   3  13    0.29    0.17
   0  -3  13    0.33    0.14
   0  -3  15    6.74    0.52
   0   3  15    5.74    0.56
   0  -3  15    5.86    0.69
   0  -3  17    1.30    0.38
   0   3  17    1.58    0.33
   0   3  19   -0.03    0.16
   0  -3  19   -0.35    0.30
   0  -3  21    0.37    0.32
   0   4   2   37.21    0.76
   0   4   4   16.38    0.57
   0  -4   6   44.16    1.27
   0   4   6   43.60    1.06
   0   4   8   22.60    0.85
   0  -4   8   22.27    0.94
   0  -4  10   25.11    1.04
   0   4  10   25.02    0.98
   0  -4  12    4.24    0.45
   0   4  12    3.57    0.42
   0  -4  14   10.33    0.71
   0  -4  18   17.89    1.32
   0  -4  20    0.44    0.27
   0   5   1  171.50    1.67
   0   5   3   10.31    0.46
   0  -5   5   32.32    1.19
   0   5   5   32.09    0.90
   0  -5   7   35.73    1.28
   0   5   7   32.57    1.02
   0   5   9   66.83    1.58
   0  -5   9   63.42    1.74
   0   5  11   68.04    1.73
   0  -5  11   70.81    1.92
   0   5  13   12.72    0.82
   0  -5  13   13.86    0.89
   0  -5  15   12.73    0.87
   0  -5  19    8.78    0.98
   0   6   0  186.71    1.83
   0   6   2   11.20    0.49
   0   6   4  125.51    1.80
   0  -6   4  118.04    2.42
   0   6   6   33.21    1.02
   0  -6   6   32.35    1.31
   0  -6   8   32.11    1.34
   0   6   8   31.20    1.08
   0  -6  10   14.86    0.93
   0   6  10   13.64    0.78
   0  -6  12   77.80    2.19
   0   6  12   75.93    1.96
   0  -6  14   18.03    1.11
   0  -6  16   27.96    1.37
   0   7   1   44.36    1.01
   0   7  -1   62.74    1.08
   0  -7   3   23.48    1.18
   0   7   3   23.44    0.78
   0   7   5   18.16    0.76
   0  -7   5   18.31    1.06
   0  -7   7   11.35    0.86
   0   7   7   13.86    0.73
   0   7   9    7.15    0.57
   0  -7   9    7.41    0.72
   0  -7  11   46.35    1.78
   0   7  11   47.90    1.55
   0   7  13   23.47    1.17
   0  -7  13   24.98    1.36
   0  -7  15    2.06    0.42
   0  -7  17   10.05    0.89
   0  -8   0    6.73    0.66
   0  -8   2   22.01    1.20
   0  -8   4    5.99    0.66
   0  -8   6   25.03    1.34
   0   8   6   27.88    1.02
   0  -8  -6   27.50    1.21
   0  -8  -8    0.06    0.13
   0  -8   8    0.38    0.24
   0   8   8    0.40    0.18
   0  -8  10   10.39    0.90
   0   8  10   10.45    0.73
   0   8  12    0.10    0.14
   0  -8  12    0.06    0.16
   0  -8  14    3.34    0.55
   0  -9   1    1.10    0.32
   0  -9  -1    1.55    0.35
   0  -9   3    0.69    0.25
   0  -9  -3    0.22    0.18
   0  -9   5   -0.22    0.20
   0  -9  -5    0.05    0.13
   0  -9   7   -0.16    0.16
   0  -9  -7    0.01    0.12
   0  -9   9    4.87    0.67
   0  -9  11    0.26    0.22
   0  -9  13    0.52    0.24
   0 -10   0    2.08    0.43
   0 -10  -2   21.18    1.29
   0 -10   2   21.45    1.34
   0 -10   4    2.71    0.51
   0 -10  -4    3.41    0.52
   0 -10   6    9.27    0.93
   0 -10  -6    9.46    0.82
   0 -10   8    4.16    0.64
   0 -10  10    7.19    0.86
   0 -11  -1   17.29    1.25
   0 -11   1   15.11    1.19
   0 -11   3   10.22    1.00
   0 -11  -3    9.01    0.89
   0 -11  -5   15.98    1.14
   0 -11   5   19.47    1.38
  -1   0  21    0.20    0.20
  -1   0  19    0.25    0.23
  -1   0  17    0.01    0.17
  -1   0  15    0.07    0.16
  -1   0  13   -0.01    0.03
  -1   0  13   -0.02    0.15
  -1   0  11    0.02    0.03
  -1   0  11   -0.02    0.13
  -1   0   9   -0.02    0.10
  -1   0   9    0.04    0.03
  -1   0   9    0.04    0.12
  -1   0   7    0.02    0.06
  -1   0   7    0.00    0.07
  -1   0   7    0.03    0.03
  -1   0   5    0.16    0.06
   1   0  -3   -0.01    0.04
   1   0   3   -0.01    0.03
  -1   0  -3    0.05    0.03
   1   0   3    0.05    0.06
   1   0   5    0.08    0.04
  -1   0  -5    0.02    0.03
   1   0   7    0.10    0.12
   1   0   7    0.08    0.05
   1   0   9    0.04    0.11
   1   0   9    0.03    0.05
   1   0  11   -0.08    0.05
   1   0  11   -0.05    0.14
   1   0  13   -0.04    0.15
   1   0  15    0.07    0.20
   1   0  17    0.16    0.20
   1   0  19   -0.10    0.16
   1   0  21   -0.61    0.31
  -1   1  22    7.39    0.83
  -1  -1  22    9.90    1.01
  -1  -1  20    0.41    0.25
  -1   1  20    0.17    0.21
  -1   1  18    9.24    0.81
  -1  -1  18    8.64    0.84
  -1  -1  16    0.83    0.30
  -1   1  16    0.86    0.25
  -1  -1  14   47.64    1.66
  -1   1  14   48.41    1.55
  -1  -1  14   48.01    0.99
  -1   1  12    1.94    0.30
  -1  -1  12    2.37    0.22
  -1   1  12    1.88    0.28
  -1  -1  12    1.86    0.32
  -1  -1  10   11.30    0.47
  -1   1  10   11.31    0.60
  -1   1  10   11.59    0.63
  -1   1   8    4.82    0.36
  -1  -1   8    4.62    0.29
  -1   1   8    4.62    0.35
  -1   1   6  105.71    1.39
  -1   1   6  104.84    1.40
  -1   1   4  165.10    1.48
  -1   1   4  168.62    1.33
   1  -1  -2   39.49    0.47
  -1   1   2   40.19    0.55
  -1  -1  -2   38.61    0.57
  -1  -1  -2   37.83    0.50
   1  -1   2   35.77    0.66
   1  -1   4    0.27    0.08
  -1  -1  -4    0.31    0.05
   1   1   4    0.32    0.09
   1   1   4    0.39    0.05
   1  -1   6  191.67    1.77
   1   1   6  195.73    1.23
   1   1   6  191.55    2.13
  -1  -1  -6  190.68    1.26
   1  -1   8   14.55    0.73
   1   1   8   14.00    0.36
   1  -1   8   14.63    0.53
   1   1   8   14.34    0.67
  -1  -1  -8   13.75    0.38
   1  -1  10   48.00    1.00
   1  -1  10   49.33    1.48
   1   1  10   50.20    1.39
   1   1  10   48.48    0.70
   1   1  12    0.00    0.03
   1  -1  12   -0.07    0.07
   1   1  12    0.10    0.13
   1  -1  12   -0.10    0.17
   1   1  14    2.65    0.41
   1  -1  14    2.58    0.43
   1  -1  16    4.37    0.58
   1   1  16    4.00    0.53
   1   1  18   10.50    0.91
   1  -1  18   10.81    0.95
   1   1  20    1.81    0.41
   1  -1  20    1.69    0.44
  -1  -2  21    7.14    0.85
  -1   2  21    9.40    0.87
  -1  -2  19    9.90    0.95
  -1   2  19   10.93    0.89
  -1   2  17   27.76    1.30
  -1  -2  17   27.17    1.44
  -1   2  15   18.66    0.98
  -1  -2  15   17.78    1.09
  -1   2  13   14.89    0.81
  -1  -2  13   13.76    0.64
  -1   2  13   13.92    0.78
  -1   2  11   48.33    1.30
  -1   2  11   46.63    1.31
  -1  -2  11   48.87    1.17
  -1   2   9   67.64    1.36
  -1  -2   9   66.13    1.31
  -1   2   9   65.85    1.41
  -1   2   7  183.35    2.10
  -1   2   7  192.16    1.95
  -1   2   5   18.87    0.59
   1  -2  -5   20.17    0.40
   1  -2  -3  219.85    1.53
  -1   2   3  219.73    1.69
   1  -2  -1   19.53    0.51
   1  -2   1  130.68    1.44
  -1  -2  -1  130.77    0.94
   1   2   1  129.30    0.95
   1  -2   3   83.48    1.25
   1   2   3   84.33    1.04
   1   2   5  100.97    1.38
   1  -2   5  104.30    1.51
   1   2   7  108.08    1.67
  -1  -2  -7  107.03    1.01
   1  -2   7  110.86    1.66
  -1  -2  -9   38.08    0.61
   1   2   9   41.11    1.17
   1  -2   9   38.65    1.03
   1  -2  11   64.50    1.38
   1   2  11   63.07    1.60
   1  -2  11   64.84    1.84
   1  -2  13    9.47    0.78
   1   2  13    8.83    0.67
   1  -2  13    9.65    0.55
   1   2  15   19.20    1.06
   1  -2  15   18.06    1.15
   1   2  17   14.77    1.00
   1  -2  17   13.31    1.05
   1   2  19   15.07    1.08
   1  -2  19   13.99    1.15
   1  -2  21   10.61    1.07
   1   2  21   10.94    0.99
  -1  -3  20   19.77    1.41
  -1   3  20   17.73    1.13
  -1  -3  18    4.94    0.70
  -1   3  18    5.92    0.62
  -1   3  16   76.97    2.02
  -1   3  14   16.31    0.85
  -1   3  14   16.61    0.91
  -1  -3  14   17.01    0.83
  -1  -3  12   35.79    1.15
  -1   3  12   34.75    1.20
  -1   3  12   37.29    1.17
  -1  -3  10   37.00    1.12
  -1   3  10   35.95    1.13
  -1   3   8  154.43    2.12
   1  -3  -8  155.29    1.25
  -1   3   6   52.08    1.10
  -1   3   4  212.37    1.96
   1   3   0  364.12    1.56
   1  -3   0  364.21    2.81
   1  -3   2    6.03    0.39
   1   3   2    5.61    0.26
   1   3   4  261.86    2.13
   1  -3   4  262.15    2.66
   1   3   6   35.89    0.92
   1  -3   6   34.94    1.03
   1  -3   8  128.11    2.07
   1   3   8  128.58    1.96
   1  -3  10   39.11    1.19
   1  -3  12   30.56    1.08
   1  -3  14   13.59    0.99
   1  -3  14   14.11    0.76
   1   3  16   70.11    2.05
   1  -3  16   66.09    2.30
   1  -3  18    7.65    0.87
   1  -3  20   16.93    1.34
  -1  -4  21   13.68    1.25
  -1  -4  19    6.25    0.81
  -1   4  15   21.20    1.09
  -1  -4  15   22.09    1.06
  -1  -4  13   43.89    1.42
  -1   4  13   41.97    1.42
  -1  -4  11   23.71    1.03
  -1   4  11   26.35    1.04
   1  -4  -9    9.91    0.39
  -1   4   9    9.50    0.58
  -1  -4   9   10.13    0.65
   1  -4  -7   44.19    0.92
  -1   4   7   44.37    1.13
  -1   4   5   78.75    1.34
  -1   4   3  275.68    2.28
   1   4   1   10.48    0.35
   1  -4   1    9.97    0.57
   1  -4   3  106.14    1.87
   1   4   3  103.69    1.31
   1   4   5   71.77    1.27
   1  -4   5   73.28    1.62
   1  -4   7   42.33    1.29
   1   4   7   43.47    1.11
   1  -4   9   20.66    0.93
   1   4   9   20.71    0.86
   1  -4  11   30.82    1.20
   1  -4  13   24.04    1.07
   1  -4  15   20.61    1.02
   1  -4  17   19.85    1.37
   1  -4  19    2.76    0.57
  -1  -5  20   -0.23    0.28
  -1  -5  16    3.81    0.49
  -1   5  16    3.62    0.49
  -1  -5  14   20.59    1.08
  -1   5  14   19.98    1.05
  -1  -5  12   16.34    0.93
  -1   5  12   16.86    0.90
  -1   5  10   35.94    1.22
  -1  -5  10   35.78    1.37
   1  -5 -10   36.62    0.87
   1  -5  -8    7.84    0.45
  -1   5   8    7.83    0.53
  -1  -5   8    7.81    0.61
  -1   5   6   47.59    1.18
   1  -5  -6   46.09    1.15
  -1   5   4    3.68    0.31
  -1   5   2   21.12    0.64
   1  -5   0    1.40    0.26
   1   5   0    0.52    0.10
   1  -5   2   26.12    1.02
   1   5   2   25.82    0.65
   1   5   4    0.14    0.08
   1  -5   4    0.16    0.14
   1   5   6   26.13    0.85
   1  -5   6   25.51    1.08
   1   5   8    2.50    0.31
   1  -5   8    2.82    0.39
   1   5  10   60.31    1.58
   1  -5  10   60.72    1.77
   1  -5  12    1.94    0.37
   1  -5  14    4.67    0.52
   1  -5  16    1.67    0.34
   1  -5  18    7.06    0.89
  -1   6  15    5.52    0.60
  -1  -6  15    5.55    0.63
  -1  -6  13    0.56    0.22
  -1   6  13    1.28    0.30
  -1   6  11    0.32    0.18
  -1  -6  11    0.10    0.15
  -1   6   9    4.15    0.42
  -1  -6   9    4.57    0.53
   1  -6  -9    4.39    0.37
  -1   6   7    0.08    0.11
   1  -6  -7    0.14    0.11
  -1   6   5    7.32    0.47
   1  -6  -5    8.86    0.58
   1  -6  -3    1.47    0.26
  -1   6   3    1.41    0.20
   1  -6  -1    1.34    0.26
   1   6  -1    1.44    0.15
   1   6   1   16.96    0.54
   1  -6   1   16.65    0.89
   1   6   3   14.83    0.58
   1  -6   3   13.59    0.84
   1   6   5    0.21    0.10
   1  -6   5    0.02    0.15
   1  -6   7    0.24    0.17
   1   6   7   -0.09    0.10
   1  -6   9    0.99    0.28
   1   6   9    0.84    0.21
   1   6  11    5.45    0.53
   1  -6  11    5.06    0.57
   1  -6  13    0.08    0.14
   1  -6  15    0.04    0.13
  -1  -7  16    1.40    0.35
  -1   7  16    1.77    0.38
  -1  -7  14   10.59    0.89
  -1   7  14    8.83    0.76
  -1   7  12    5.50    0.56
  -1  -7  12    5.03    0.62
  -1   7  10    8.23    0.64
  -1  -7  10    6.43    0.67
  -1   7   8   11.55    0.70
   1  -7  -8   10.34    0.65
  -1  -7   8   11.18    0.86
  -1   7   6   17.77    0.80
   1  -7  -6   17.32    0.88
  -1   7   4    5.50    0.41
   1  -7  -4    5.75    0.53
  -1   7   2   46.02    1.11
   1  -7  -2   49.44    1.58
   1  -7   0    6.52    0.59
   1   7   0    6.94    0.34
   1   7   2   41.75    0.96
   1  -7   2   44.16    1.57
   1  -7   4    0.32    0.18
   1   7   4    0.02    0.08
   1   7   6   34.69    1.07
   1  -7   6   35.16    1.46
   1   7   8    2.94    0.35
   1  -7   8    3.42    0.49
   1   7  10   16.14    0.87
   1  -7  10   14.86    1.02
   1  -7  12   19.98    1.22
   1  -7  14    3.43    0.52
   1  -7  16    0.16    0.19
  -1   8  15   22.19    1.25
  -1  -8  15   22.13    1.38
  -1   8  13    9.68    0.78
  -1  -8  13    9.18    0.88
  -1  -8  11   19.79    1.25
  -1   8  11   21.73    1.09
  -1  -8   9   17.36    1.15
  -1   8   9   17.28    0.92
   1  -8  -7   29.03    1.21
  -1  -8   7   29.57    1.48
  -1   8   7   30.19    1.12
  -1   8   5   39.62    1.21
   1  -8  -5   37.79    1.43
  -1  -8   5   37.32    1.61
   1  -8  -3   26.60    1.23
   1  -8  -1   35.62    1.46
   1  -8   1   21.95    1.19
   1  -8   3    4.82    0.58
   1  -8   5   68.29    2.16
   1  -8   7   42.88    1.75
   1  -8   9   17.79    1.17
   1   8   9   18.45    0.91
   1  -8  11   14.15    1.07
   1  -8  13    2.57    0.48
   1  -8  15   11.08    0.99
  -1  -9  14    5.20    0.71
  -1  -9  12   30.87    1.67
  -1  -9  10    8.31    0.86
  -1  -9   8   39.18    1.81
  -1  -9   6   21.05    1.31
   1  -9  -6   21.15    1.14
   1  -9  -4   32.40    1.44
  -1  -9   4   33.80    1.62
  -1  -9   2   10.13    0.88
   1  -9  -2    9.83    0.82
   1  -9   0   37.12    1.62
   1  -9   2   14.20    1.03
   1  -9   4   72.07    2.34
   1  -9   6   14.10    1.07
   1  -9   8   25.91    1.49
   1  -9  10    2.64    0.48
   1  -9  12   30.75    1.70
  -1 -10  11    2.02    0.46
  -1 -10   9   15.80    1.24
  -1 -10   7    9.35    0.95
  -1 -10   5   22.12    1.42
   1 -10  -5   20.85    1.22
   1 -10  -3    6.90    0.73
  -1 -10   3    6.54    0.76
  -1 -10   1   20.36    1.31
   1 -10  -1   20.73    1.28
  -1 -10  -1   10.62    0.94
   1 -10   1   10.83    0.95
  -1 -10  -3    8.22    0.81
   1 -10   3    7.63    0.80
  -1 -10  -5   18.01    1.16
   1 -10   5   17.82    1.27
   1 -10   7    7.44    0.84
   1 -10   9    8.43    0.92
  -1 -11   6    4.83    0.72
   1 -11  -4    0.06    0.11
  -1 -11   4    0.78    0.29
   1 -11  -2   16.78    1.21
  -1 -11   2   17.26    1.29
  -1 -11   0   -0.06    0.15
   1 -11   0    0.04    0.13
  -1 -11  -2    6.27    0.75
   1 -11   2    5.15    0.71
   1 -11   4   -0.03    0.18
  -1 -11  -4    0.09    0.19
   1 -11   6   10.96    1.06
  -2   0  22    2.48    0.51
  -2   0  20   34.96    1.68
  -2   0  18   16.20    1.08
  -2   0  16  103.32    2.50
  -2   0  14    4.74    0.51
  -2   0  12    9.27    0.30
  -2   0  12    9.95    0.59
  -2   0  12    9.62    0.65
  -2   0  10  112.00    1.77
  -2   0  10  107.64    1.92
  -2   0  10  108.83    1.03
  -2   0   8  182.63    2.03
  -2   0   6  214.82    1.86
  -2   0   4  185.36    1.43
  -2   0   4  181.38    1.04
   2   0   2  102.16    1.14
   2   0   2  100.89    0.99
   2   0   4  329.64    1.99
   2   0   4  335.21    2.58
   2   0   6    8.68    0.51
   2   0   6    8.25    0.35
   2   0   8  182.07    2.56
   2   0   8  177.59    1.71
   2   0  10    5.00    0.31
   2   0  10    5.26    0.50
   2   0  12  120.24    2.50
   2   0  12  122.78    1.56
   2   0  14   21.73    1.16
   2   0  16   25.92    1.37
   2   0  18    5.43    0.69
   2   0  20   16.45    1.24
  -2   1  21   12.66    1.03
  -2  -1  21   13.58    1.12
  -2  -1  19    6.61    0.76
  -2   1  19    6.71    0.70
  -2  -1  17   14.94    1.02
  -2   1  17   16.64    1.01
  -2   1  15   39.21    1.42
  -2  -1  15   37.13    1.49
  -2   1  13   38.47    1.29
  -2  -1  13   39.65    0.90
  -2   1  13   39.74    1.27
  -2   1  11   93.29    1.77
  -2  -1  11   92.86    1.33
  -2   1  11   94.88    1.83
  -2  -1   9    9.13    0.47
  -2   1   9    9.88    0.53
  -2   1   9   10.89    0.55
  -2   1   7   49.98    1.03
  -2  -1   7   51.56    0.94
  -2   1   7   50.76    1.00
  -2   1   5   92.79    1.22
  -2   1   5   96.72    1.07
  -2  -1   5   94.42    1.07
  -2   1   3  489.89    1.83
  -2  -1   3  495.33    1.70
   2   1  -3  494.99    1.73
   2  -1  -3  493.14    1.82
   2  -1  -1   66.87    0.79
   2   1   1   55.37    0.73
   2  -1   1   55.09    0.81
   2   1   3   72.90    1.07
   2   1   3   69.99    0.85
   2  -1   3   68.90    1.01
   2  -1   3   70.68    1.13
   2  -1   5   20.14    0.74
   2   1   5   21.26    0.69
   2   1   5   20.05    0.48
   2  -1   5   20.92    0.60
   2   1   7  192.50    1.56
   2  -1   7  188.15    1.94
   2  -1   7  190.25    2.53
   2   1   7  195.46    2.42
   2  -1   9   41.41    0.97
   2   1   9   40.55    0.75
   2  -1   9   40.97    1.35
   2   1   9   40.08    1.23
   2  -1  11   20.06    1.02
   2   1  11   20.30    0.97
   2   1  11   20.26    0.55
   2  -1  11   20.23    0.71
   2   1  13   44.07    1.55
   2  -1  13   47.12    1.13
   2  -1  13   43.68    1.63
   2  -1  15    4.14    0.56
   2   1  15    4.08    0.53
   2   1  17   18.88    1.18
   2  -1  17   18.60    1.23
   2   1  19    8.33    0.85
   2  -1  19    8.09    0.88
  -2  -2  22    3.59    0.65
  -2   2  22    3.26    0.54
  -2  -2  20    0.58    0.26
  -2   2  20    0.66    0.26
  -2   2  18    2.05    0.38
  -2  -2  18    0.34    0.23
  -2   2  16    1.84    0.32
  -2   2  16    1.84    0.33
  -2  -2  16    1.52    0.36
  -2  -2  14   51.38    1.24
  -2   2  14   48.95    1.47
  -2   2  14   50.79    1.52
  -2  -2  12    1.66    0.23
  -2   2  12    1.33    0.25
  -2   2  12    1.54    0.26
  -2   2  10  103.24    1.85
  -2   2  10  103.95    1.72
  -2   2   8    0.00    0.08
  -2   2   8    0.05    0.11
   2  -2  -6   37.68    0.52
  -2   2   6   39.29    0.73
  -2   2   6   37.93    0.89
   2  -2  -4    1.17    0.12
   2  -2  -4    1.12    0.10
  -2   2   4    1.19    0.15
   2   2  -4    1.07    0.09
   2  -2  -2    2.00    0.17
   2  -2   0  107.38    1.36
  -2  -2   0  108.20    0.73
   2  -2   2  120.37    1.53
   2  -2   4    0.63    0.13
   2  -2   6   74.30    1.35
   2  -2   8    0.06    0.08
   2   2   8    0.05    0.09
   2  -2  10   60.61    1.35
   2  -2  10   58.08    1.71
   2   2  10   60.48    1.55
   2  -2  12    0.04    0.08
   2   2  12   -0.05    0.15
   2  -2  12   -0.33    0.19
   2  -2  14   17.61    0.79
   2   2  14   16.81    0.98
   2  -2  14   16.36    1.08
   2  -2  16    1.93    0.44
   2   2  16    2.05    0.38
   2  -2  18    7.12    0.82
   2   2  18    7.82    0.77
   2   2  20   -0.02    0.18
   2  -2  20    0.13    0.17
  -2  -3  21    0.73    0.32
  -2   3  21    0.65    0.24
  -2   3  19    1.51    0.34
  -2  -3  19    0.97    0.35
  -2   3  17    0.61    0.27
  -2   3  17    0.26    0.16
  -2  -3  15    1.30    0.24
  -2   3  15    1.10    0.26
  -2   3  15    0.96    0.23
  -2   3  13    2.46    0.31
  -2  -3  13    2.97    0.34
  -2   3  13    2.37    0.34
  -2   3  11    1.95    0.25
  -2  -3  11    1.55    0.24
  -2   3  11    1.79    0.28
  -2   3   9    0.27    0.12
   2  -3  -9    0.26    0.05
  -2   3   7    0.00    0.12
   2  -3  -7    0.00    0.06
   2  -3  -5    8.72    0.38
  -2   3   5    9.54    0.46
   2  -3  -3    3.07    0.24
   2  -3  -1    0.40    0.11
   2   3   1   15.94    0.38
   2  -3   1   16.34    0.63
   2  -3   3    2.57    0.29
   2  -3   5    0.04    0.10
   2  -3   7    0.02    0.10
   2  -3   9    4.25    0.40
   2  -3  11    0.14    0.10
   2  -3  13    0.45    0.17
   2  -3  13    0.21    0.20
   2  -3  15    3.08    0.53
   2  -3  17    0.86    0.30
   2  -3  19   -0.31    0.25
  -2  -4  20   -0.05    0.22
  -2  -4  16    3.18    0.42
  -2   4  16    3.86    0.50
  -2  -4  14   27.97    1.14
  -2   4  14   28.88    1.22
  -2   4  12    3.65    0.42
  -2  -4  12    3.38    0.41
  -2   4  10   48.92    1.37
   2  -4 -10   47.98    0.78
   2  -4  -8    0.45    0.10
  -2   4   8    0.47    0.14
  -2   4   6   68.83    1.35
   2  -4  -6   68.35    1.20
   2  -4  -4   16.88    0.64
  -2   4   4   17.73    0.63
   2  -4  -2   52.91    1.18
   2   4   0    3.50    0.17
   2  -4   0    3.04    0.31
   2   4   2  136.53    1.36
   2  -4   2  136.22    2.09
   2   4   4    0.12    0.08
   2  -4   4    0.25    0.13
   2  -4   6   31.75    1.11
   2  -4   8   15.22    0.82
   2  -4  10   13.88    0.80
   2  -4  12    9.72    0.69
   2  -4  14   10.29    0.92
   2  -4  14   11.11    0.76
   2  -4  16    1.57    0.43
   2  -4  18    3.90    0.65
  -2   5  17   17.51    1.09
  -2  -5  15   23.64    1.16
  -2   5  15   22.68    1.16
  -2   5  13    2.00    0.35
  -2  -5  13    2.44    0.37
  -2  -5  11   78.53    2.00
  -2   5  11   77.72    1.87
   2  -5  -9   60.03    1.18
  -2   5   9   59.44    1.52
  -2   5   7   50.05    1.28
   2  -5  -7   50.01    1.15
   2  -5  -5   62.17    1.36
  -2   5   5   63.39    1.37
   2  -5  -3   26.69    0.93
  -2   5   3   25.91    0.78
   2  -5  -1    6.03    0.47
   2   5  -1    5.50    0.20
   2   5   1  105.16    1.15
   2  -5   1  106.49    2.01
   2  -5   3  111.75    2.14
   2   5   3  108.24    1.41
   2   5   5   62.74    1.24
   2  -5   5   61.04    1.67
   2  -5   7   50.20    1.58
   2  -5   9   18.31    0.99
   2  -5  11   10.98    0.77
   2  -5  13   35.96    1.44
   2  -5  15   16.47    1.00
   2  -5  15   14.68    1.16
   2  -5  17    5.57    0.78
  -2   6  18    3.63    0.55
  -2   6  16   40.85    1.65
  -2  -6  16   40.78    1.66
  -2  -6  14    7.22    0.69
  -2   6  14    7.25    0.66
  -2  -6  12   61.83    1.95
  -2   6  12   64.16    1.82
  -2   6  10   30.93    1.18
  -2   6   8   42.02    1.28
   2  -6  -8   40.84    1.15
  -2   6   6   25.32    0.92
   2  -6  -6   24.87    0.94
  -2   6   4  172.25    2.24
   2  -6  -4  165.56    2.52
   2   6  -2   22.71    0.41
   2  -6  -2   28.26    1.08
   2  -6   0   74.64    1.81
   2   6   0   72.77    0.92
   2  -6   2   24.87    1.10
   2   6   2   27.91    0.69
   2  -6   4   52.51    1.65
   2   6   4   54.32    1.13
   2  -6   6   26.74    1.20
   2   6   6   26.65    0.90
   2  -6   8  167.11    3.10
   2  -6  10    1.22    0.30
   2  -6  12   24.33    1.24
   2  -6  14    6.82    0.69
   2  -6  16   22.80    1.28
  -2   7  17   21.01    1.26
  -2  -7  17   19.86    1.25
  -2   7  15   15.36    1.01
  -2  -7  15   15.36    1.08
  -2   7  13    7.70    0.68
  -2  -7  13    8.64    0.79
  -2  -7  11   14.96    1.03
  -2   7  11   15.72    0.91
  -2   7   9   22.84    1.02
   2  -7  -9   21.37    0.90
  -2   7   7    8.90    0.61
   2  -7  -7   10.49    0.66
   2  -7  -5   61.26    1.66
  -2   7   5   61.65    1.48
  -2   7   3   35.82    1.05
   2  -7  -3   34.67    1.29
   2  -7  -1   12.44    0.80
   2  -7   1   77.59    2.03
   2   7   3   26.87    0.78
   2  -7   3   29.03    1.29
   2  -7   5    5.15    0.58
   2   7   5    4.71    0.37
   2  -7   7   19.87    1.13
   2   7   7   21.08    0.87
   2  -7   9   19.76    1.17
   2  -7  11   21.75    1.25
   2  -7  13   26.39    1.39
   2  -7  15    6.91    0.74
  -2  -8  16    3.04    0.54
  -2   8  16    3.32    0.51
  -2   8  14   11.07    0.87
  -2  -8  14   10.63    0.95
  -2  -8  12    0.00    0.13
  -2   8  12    0.72    0.24
  -2  -8  10   15.57    1.11
  -2   8  10   15.42    0.91
   2  -8  -8    1.27    0.25
  -2   8   8    1.79    0.31
  -2  -8   8    1.70    0.40
   2  -8  -6    5.96    0.57
  -2   8   6    6.43    0.52
   2  -8  -4   10.62    0.77
  -2   8   4   10.20    0.62
  -2   8   2   12.33    0.63
   2  -8  -2   14.11    0.91
   2  -8   0    4.92    0.56
   2  -8   2   21.97    1.19
   2  -8   4    6.96    0.71
   2  -8   6   12.68    0.97
   2  -8   8    0.05    0.17
   2  -8  10   21.62    1.34
   2  -8  12    0.51    0.25
   2  -8  14   17.13    1.22
  -2  -9  13    0.78    0.28
  -2  -9  11    0.41    0.22
  -2  -9   9    0.23    0.22
   2  -9  -7    8.48    0.72
  -2  -9   7    8.18    0.84
   2  -9  -5    0.65    0.22
   2  -9  -3    0.59    0.23
   2  -9  -1    0.74    0.26
   2  -9   1    3.29    0.50
   2  -9   3   -0.10    0.19
   2  -9   5    1.38    0.37
   2  -9   7    0.35    0.23
   2  -9   9    0.08    0.19
   2  -9  11    1.14    0.34
  -2 -10  10   12.86    1.14
  -2 -10   8    1.04    0.36
  -2 -10   6   13.70    1.12
   2 -10  -6   12.57    0.95
  -2 -10   4    5.18    0.69
   2 -10  -4    5.58    0.66
   2 -10  -2   27.86    1.47
   2 -10   0    0.69    0.28
   2 -10   2   11.94    1.02
   2 -10   4    3.59    0.59
   2 -10   6   18.68    1.31
   2 -10   8   -0.14    0.18
  -2 -11   7   12.05    1.14
  -2 -11   5   18.07    1.38
   2 -11  -5   17.10    1.19
   2 -11  -3    9.46    0.91
  -2 -11   3    9.37    0.98
  -2 -11   1    9.71    0.97
   2 -11  -1   10.49    0.98
   2 -11   1   23.60    1.49
  -2 -11  -1   22.75    1.45
   2 -11   3    9.50    0.97
  -2 -11  -3    9.58    0.92
   2 -11   5   16.25    1.30
  -3   0  23   -0.06    0.16
  -3   0  21    0.26    0.17
  -3   0  19    0.04    0.16
  -3   0  17    0.15    0.19
  -3   0  15   -0.02    0.12
  -3   0  15   -0.12    0.18
  -3   0  13    0.06    0.12
  -3   0  13    0.06    0.03
  -3   0  13   -0.04    0.12
  -3   0  11    0.02    0.04
  -3   0  11    0.00    0.09
  -3   0   9    0.01    0.03
  -3   0   9   -0.03    0.10
  -3   0   7    0.03    0.03
  -3   0   7   -0.03    0.06
   3   0  -5    0.10    0.04
  -3   0   5    0.07    0.03
  -3   0   5    0.13    0.07
   3   0  -3    0.03    0.04
   3   0  -1    0.01    0.04
   3   0   1    0.01    0.04
   3   0   1    0.07    0.05
   3   0   3    0.06    0.07
   3   0   3    0.02    0.05
   3   0   5   -0.17    0.10
   3   0   5    0.01    0.06
   3   0   7   -0.03    0.06
   3   0   7   -0.01    0.11
   3   0   9    0.07    0.13
   3   0   9   -0.01    0.05
   3   0  11    0.05    0.07
   3   0  11    0.14    0.15
   3   0  13   -0.05    0.16
   3   0  15    0.04    0.16
   3   0  17    0.20    0.24
   3   0  19   -0.17    0.22
  -3  -1  22    7.48    0.86
  -3   1  22    7.69    0.82
  -3  -1  20    0.85    0.31
  -3   1  20    0.91    0.29
  -3   1  18    6.04    0.63
  -3  -1  18    5.50    0.64
  -3   1  16    0.57    0.21
  -3   1  16    1.19    0.28
  -3  -1  16    0.53    0.23
  -3   1  14   42.22    1.38
  -3  -1  14   40.91    0.92
  -3   1  14   40.75    1.32
  -3  -1  12    2.91    0.25
  -3  -1  12    3.02    0.33
  -3   1  12    2.85    0.33
  -3   1  12    2.67    0.33
  -3   1  10  193.61    2.36
  -3  -1  10  187.09    2.20
  -3   1  10  188.76    2.38
  -3   1   8    0.47    0.14
  -3   1   8    0.20    0.09
  -3  -1   8    0.31    0.10
  -3   1   8    0.24    0.04
  -3  -1   6   19.08    0.53
  -3   1   6   19.93    0.51
   3  -1  -6   19.48    0.37
  -3   1   6   21.92    0.66
  -3   1   6   19.43    0.37
  -3  -1   4   68.69    0.79
  -3   1   4   66.19    0.79
   3  -1  -4   68.21    0.79
   3  -1  -2   26.91    0.56
   3   1  -2   27.69    0.59
   3  -1   0  323.22    2.11
  -3   1   0  326.73    1.75
   3   1   0  312.78    2.04
   3  -1   0  314.15    1.70
   3  -1   2  129.80    1.46
   3  -1   2  129.90    1.49
   3   1   2  128.66    1.32
   3   1   4    6.46    0.31
   3  -1   4    6.73    0.41
   3  -1   4    6.34    0.35
   3   1   4    6.38    0.38
   3  -1   6   29.46    0.99
   3  -1   6   29.16    0.81
   3   1   6   29.26    0.69
   3   1   6   28.99    0.92
   3   1   8    2.32    0.31
   3  -1   8    2.16    0.24
   3   1   8    2.43    0.21
   3  -1   8    2.48    0.34
   3  -1  10   34.20    0.96
   3   1  10   34.84    0.81
   3  -1  10   32.70    1.27
   3   1  10   35.00    1.25
   3   1  12    0.29    0.19
   3  -1  12    0.26    0.17
   3  -1  12    0.56    0.14
   3   1  14   28.44    1.34
   3  -1  14   28.61    1.39
   3  -1  16    3.49    0.55
   3   1  16    4.28    0.57
   3   1  18   15.42    1.12
   3  -1  18   15.51    1.18
   3   1  20   -0.08    0.17
   3  -1  20    0.27    0.24
  -3  -2  21    5.72    0.76
  -3   2  21    6.88    0.72
  -3  -2  19   21.99    1.36
  -3   2  19   21.22    1.17
  -3   2  17   11.54    0.81
  -3   2  17   10.48    0.76
  -3   2  15   14.85    0.86
  -3  -2  15   14.12    0.66
  -3   2  15   15.64    0.85
  -3   2  13   54.33    1.52
  -3  -2  13   58.09    1.33
  -3   2  13   57.02    1.45
  -3   2  11   70.51    1.44
  -3   2  11   72.58    1.62
  -3  -2   9   53.13    1.05
  -3   2   9   50.08    1.22
  -3   2   9   52.53    1.07
  -3   2   7   99.26    0.96
  -3  -2   7   94.45    1.18
  -3   2   7   97.07    1.53
  -3   2   7   98.78    1.19
   3  -2  -7   96.46    0.89
  -3   2   5   66.15    1.13
  -3  -2   5   67.67    0.78
   3  -2  -5   64.15    0.86
   3  -2  -3   87.30    1.12
  -3  -2   3   76.95    0.59
   3  -2  -1    8.08    0.38
   3  -2   1  192.15    1.96
   3  -2   3  155.36    1.88
   3  -2   5  177.70    2.14
   3   2   5  178.93    1.70
   3  -2   7   14.41    0.76
   3  -2   7   14.97    0.66
   3   2   7   14.21    0.49
   3   2   9    6.64    0.52
   3   2   9    6.55    0.34
   3  -2   9    5.26    0.52
   3  -2   9    6.09    0.44
   3   2  11   21.62    1.01
   3  -2  11   22.06    0.87
   3   2  11   21.75    0.62
   3  -2  11   22.28    1.14
   3   2  13   76.67    2.05
   3  -2  13   78.11    2.29
   3  -2  13   79.00    1.70
   3  -2  15   12.08    0.98
   3   2  15   11.37    0.86
   3  -2  17    7.32    0.83
   3   2  17    7.92    0.78
   3  -2  19    6.92    0.85
   3   2  19    7.64    0.81
  -3   3  22    7.20    0.73
  -3  -3  22    6.55    0.86
  -3   3  20   27.61    1.33
  -3  -3  20   25.93    1.58
  -3   3  18   25.24    1.27
  -3   3  18   25.45    1.18
  -3   3  16   18.03    0.92
  -3   3  16   18.42    1.02
  -3   3  14   25.91    1.13
  -3   3  14   25.90    1.00
  -3  -3  14   26.94    1.04
  -3   3  12   63.84    1.63
  -3   3  12   62.19    1.38
  -3   3  10   37.40    0.93
  -3   3  10   37.45    1.16
  -3   3   8  153.72    2.12
   3  -3  -8  151.64    1.33
   3  -3  -6   67.74    1.03
  -3   3   6   67.40    1.31
   3  -3  -4  211.38    1.99
   3  -3  -2    8.35    0.43
  -3  -3   0  324.22    1.54
   3  -3   0  322.33    2.81
   3  -3   2   35.17    0.98
   3  -3   4  106.25    1.80
   3  -3   6   26.99    0.95
   3  -3   8   91.75    1.84
   3  -3  10   18.81    0.86
   3  -3  10   17.74    1.01
   3  -3  12   88.07    1.93
   3  -3  12   85.69    2.36
   3  -3  14    8.34    0.81
   3  -3  14    8.39    0.62
   3  -3  16   13.61    1.10
   3  -3  18    6.08    0.79
  -3  -4  21   12.62    1.18
  -3   4  19   24.92    1.34
  -3   4  17   14.85    0.97
  -3  -4  15    1.03    0.25
  -3   4  15    1.31    0.30
  -3   4  13   26.15    1.13
  -3  -4  13   25.17    1.08
   3  -4 -11   50.99    0.73
  -3   4  11   56.22    1.54
  -3   4   9   45.08    1.27
   3  -4  -9   46.73    0.88
  -3   4   7   56.81    1.34
   3  -4  -7   82.38    1.29
  -3   4   5   21.37    0.75
   3  -4  -5   22.30    0.74
   3  -4  -3   42.21    1.07
   3  -4  -1  106.99    1.79
   3  -4   1   99.24    1.81
   3  -4   3   28.38    1.03
   3  -4   5   28.30    1.04
   3  -4   7   76.19    1.77
   3  -4   9   17.46    0.90
   3  -4  11   18.53    0.95
   3  -4  13   29.26    1.49
   3  -4  13   34.27    1.33
   3  -4  15    9.10    0.71
   3  -4  15    7.19    0.80
   3  -4  17   13.16    1.15
   3  -4  19    3.77    0.66
  -3   5  18    1.93    0.40
  -3  -5  16    0.90    0.25
  -3   5  16    0.65    0.22
  -3  -5  14   19.41    1.06
  -3   5  14   18.26    1.01
  -3   5  12    0.93    0.25
  -3   5  10   28.84    1.11
   3  -5 -10   30.75    0.81
  -3   5   8    0.05    0.12
   3  -5  -8   -0.04    0.10
  -3   5   6   80.74    1.61
   3  -5  -6   79.79    1.53
   3  -5  -4    4.59    0.39
   3  -5  -2    0.63    0.18
   3  -5   0   37.78    1.20
   3  -5   2   65.16    1.65
   3  -5   4    2.81    0.37
   3  -5   6   32.84    1.26
   3  -5   8    7.31    0.61
   3  -5  10   21.92    1.09
   3  -5  12    0.48    0.20
   3  -5  14   22.51    1.17
   3  -5  14   20.98    1.34
   3  -5  16    0.21    0.23
   3  -5  18    3.66    0.65
  -3   6  19   -0.41    0.26
  -3   6  17    0.14    0.20
  -3  -6  17    0.55    0.23
  -3  -6  15    8.16    0.76
  -3   6  15    9.75    0.80
  -3  -6  13    0.75    0.25
  -3   6  13    0.33    0.18
  -3   6  11    1.31    0.28
  -3   6   9    5.57    0.51
   3  -6  -9    5.67    0.43
   3  -6  -7    0.49    0.16
  -3   6   7    0.38    0.16
  -3   6   5    2.21    0.28
   3  -6  -5    2.02    0.30
   3  -6  -3    0.45    0.17
   3  -6  -1    4.47    0.46
   3  -6   1    7.27    0.60
   3  -6   3    7.18    0.61
   3  -6   5    0.09    0.15
   3  -6   7    4.74    0.54
   3  -6   9   21.72    1.15
   3  -6  11    1.20    0.31
   3  -6  13    0.11    0.16
   3  -6  15    0.27    0.18
   3  -6  15    0.56    0.28
   3  -6  17    0.17    0.19
  -3   7  18    7.73    0.80
  -3  -7  16    0.03    0.12
  -3   7  16   -0.62    0.25
  -3   7  14   23.45    1.23
  -3  -7  14   22.05    1.28
  -3   7  12    0.72    0.25
  -3  -7  12    1.11    0.33
  -3   7  10   31.21    1.25
   3  -7  -8    3.86    0.41
  -3   7   8    3.04    0.39
  -3   7   6   27.59    1.06
   3  -7  -6   26.20    1.08
   3  -7  -4    5.12    0.50
  -3   7   4    4.68    0.42
   3  -7  -2   37.76    1.38
   3  -7   0    0.05    0.14
   3  -7   2   48.69    1.66
   3  -7   4   22.46    1.18
   3  -7   6   15.44    1.01
   3  -7   8    0.16    0.16
   3  -7  10    8.34    0.78
   3  -7  12    6.44    0.70
   3  -7  14   21.76    1.31
  -3   8  17    0.53    0.25
  -3  -8  17    1.25    0.38
  -3   8  15   16.08    1.08
  -3  -8  15   18.15    1.24
  -3  -8  13   17.57    1.20
  -3   8  13   17.41    1.07
  -3  -8  11   28.57    1.52
  -3   8  11   29.52    1.31
  -3   8   9   42.01    1.47
  -3   8   7   13.05    0.77
   3  -8  -7   11.67    0.78
  -3   8   5   11.75    0.72
   3  -8  -5   12.50    0.83
  -3   8   3   31.33    1.09
   3  -8  -3   35.73    1.43
   3  -8  -1   38.84    1.53
   3  -8   1   53.51    1.84
   3  -8   3   19.14    1.14
   3  -8   5   26.99    1.39
   3  -8   7   10.48    0.91
   3  -8   9   23.38    1.35
   3  -8  11   17.15    1.18
   3  -8  13    8.61    0.87
  -3  -9  14    5.99    0.77
  -3   9  14    5.34    0.63
  -3   9  12   25.37    1.29
  -3  -9  12   27.83    1.59
  -3   9  10    6.37    0.62
  -3  -9  10    7.44    0.82
   3  -9  -6    8.18    0.72
   3  -9  -4   27.60    1.34
   3  -9  -2   17.66    1.10
   3  -9   0   30.51    1.49
   3  -9   2   27.07    1.42
   3  -9   4   36.14    1.70
   3  -9   6   12.37    1.03
   3  -9   8   37.67    1.80
   3  -9  10    0.98    0.33
   3  -9  12   24.50    1.51
  -3 -10  11    6.10    0.80
  -3 -10   9   13.91    1.18
  -3 -10   7   11.72    1.07
   3 -10  -7   11.27    0.89
   3 -10  -5   14.42    1.03
   3 -10  -3    6.50    0.72
   3 -10  -1   16.74    1.16
   3 -10   1   12.44    1.03
   3 -10   3   15.65    1.18
   3 -10   5   12.29    1.07
   3 -10   7    4.38    0.67
   3 -10   9    2.80    0.54
  -3 -11   6    6.12    0.81
   3 -11  -6    6.10    0.72
  -3 -11   4    0.06    0.19
   3 -11  -4   -0.26    0.17
   3 -11  -2    9.05    0.91
   3 -11   0    0.30    0.21
   3 -11   2    5.65    0.75
   3 -11   4   -0.39    0.28
  -4   0  22    4.45    0.65
  -4   0  20   19.59    1.22
  -4   0  18    3.40    0.50
  -4   0  16   88.83    2.05
  -4   0  16   88.49    2.21
  -4   0  14  159.74    2.52
  -4   0  14  157.50    2.71
  -4   0  12    5.77    0.45
  -4   0  10    0.80    0.17
  -4   0   8  170.36    1.95
  -4   0   6   61.54    1.03
   4   0  -6   60.93    0.87
   4   0  -4 1000.00    3.61
   4   0  -2  122.00    1.32
   4   0   0    1.95    0.18
   4   0   2   21.58    0.62
   4   0   2   21.10    0.63
   4   0   4  160.11    1.77
   4   0   4  161.46    2.03
   4   0   6   20.47    0.67
   4   0   6   19.68    0.83
   4   0   8  120.53    1.70
   4   0   8  116.82    2.22
   4   0  10  106.87    1.67
   4   0  10  101.07    2.27
   4   0  12   28.12    0.89
   4   0  12   26.29    1.24
   4   0  14    1.60    0.36
   4   0  16   37.47    1.71
   4   0  18   -0.35    0.24
  -4   1  23    1.63    0.40
  -4  -1  23    1.74    0.45
  -4   1  21   19.18    1.19
  -4  -1  21   18.71    1.28
  -4  -1  19    6.98    0.74
  -4   1  19    7.41    0.70
  -4  -1  17   23.13    1.23
  -4   1  17   22.55    1.11
  -4   1  17   22.58    1.13
  -4   1  15   29.75    1.18
  -4  -1  15   27.14    1.07
  -4   1  15   27.37    1.14
  -4  -1  13   48.16    1.29
  -4   1  13   46.90    1.36
  -4   1  13   47.40    1.35
  -4  -1  11   28.20    0.91
  -4   1  11   27.58    0.97
  -4   1  11   30.03    0.96
  -4   1   9  103.67    1.53
  -4   1   9  102.00    1.67
  -4  -1   9  101.99    1.51
   4  -1  -7   54.37    0.74
  -4   1   7   56.18    1.14
  -4  -1   7   55.02    0.97
  -4  -1   5    7.75    0.31
   4  -1  -5    7.08    0.29
   4  -1  -3  739.10    3.22
   4   1  -3  732.88    3.44
   4  -1  -1   76.50    1.12
   4   1  -1   77.24    1.13
  -4   1   1   81.31    0.85
   4  -1  -1   80.01    0.80
   4  -1   1   17.02    0.57
   4  -1   1   16.67    0.51
   4   1   1   17.34    0.54
   4  -1   3   96.13    1.43
   4   1   3   95.52    1.31
   4  -1   3   95.81    1.48
   4  -1   5   14.41    0.59
   4  -1   5   14.96    0.68
   4   1   5   15.56    0.55
   4   1   5   15.90    0.68
   4  -1   7   47.22    1.13
   4  -1   7   47.42    1.36
   4   1   7   47.08    1.00
   4   1   7   48.44    1.31
   4  -1   9  114.67    1.84
   4  -1   9  114.50    2.31
   4   1   9  114.84    1.60
   4   1   9  112.23    2.19
   4  -1  11   27.92    0.94
   4   1  11   28.15    1.21
   4  -1  11   28.36    1.27
   4   1  11   27.62    0.81
   4  -1  13   11.79    0.63
   4   1  13   10.86    0.82
   4  -1  13    9.66    0.80
   4   1  15   10.83    0.88
   4  -1  15   10.17    0.89
   4  -1  17    5.81    0.74
   4   1  17    6.08    0.71
   4  -1  19    3.62    0.61
   4   1  19    4.24    0.65
  -4  -2  22    2.26    0.51
  -4   2  22    2.62    0.48
  -4   2  20    0.96    0.29
  -4  -2  20    1.20    0.38
  -4   2  18    4.42    0.51
  -4   2  18    4.22    0.51
  -4   2  16   11.61    0.80
  -4   2  16   10.33    0.71
  -4   2  14   40.73    1.36
  -4   2  14   41.08    1.26
  -4   2  12   10.65    0.65
  -4  -2  12    9.40    0.54
  -4   2  12    9.58    0.54
  -4   2  10   81.16    1.65
  -4  -2  10   82.50    1.39
  -4   2  10   82.37    1.37
   4  -2 -10   77.92    0.68
   4  -2  -8    9.76    0.32
  -4   2   8    9.20    0.53
  -4  -2   8   10.18    0.43
  -4   2   8   10.57    0.40
  -4  -2   6   29.33    0.59
  -4   2   6   28.87    0.83
   4  -2  -6   29.27    0.63
  -4   2   6   30.02    0.47
  -4  -2   4    0.68    0.08
   4  -2  -4    0.65    0.11
   4  -2  -2  121.80    0.82
   4  -2  -2  130.60    1.56
   4  -2   0    0.02    0.06
   4  -2   0    0.06    0.06
   4  -2   2   39.47    0.99
   4   2   2   40.65    0.88
   4  -2   2   41.69    0.94
   4  -2   4   18.33    0.71
   4   2   4   18.97    0.62
   4  -2   4   17.68    0.73
   4  -2   6   19.63    0.77
   4   2   6   20.56    0.65
   4  -2   6   19.47    0.86
   4  -2   8    6.84    0.48
   4   2   8    7.11    0.39
   4  -2   8    6.30    0.56
   4  -2  10   50.12    1.35
   4   2  10   48.70    1.02
   4  -2  10   47.98    1.65
   4   2  10   48.82    1.50
   4  -2  12   14.62    0.76
   4  -2  12   14.70    0.99
   4   2  12   15.75    0.93
   4  -2  14   14.02    1.04
   4   2  14   16.33    1.02
   4  -2  16    4.92    0.67
   4   2  16    5.41    0.64
   4   2  18   12.47    1.02
   4  -2  18   11.96    1.08
  -4  -3  21   -0.14    0.18
  -4   3  21   -0.50    0.22
  -4   3  19    1.88    0.35
  -4   3  19    0.62    0.25
  -4   3  17    2.52    0.36
  -4   3  17    1.95    0.36
  -4   3  15    1.16    0.28
  -4  -3  15    0.72    0.19
  -4   3  15    0.79    0.19
  -4   3  13    3.09    0.39
  -4   3  13    2.91    0.31
  -4   3  11    0.39    0.11
  -4   3  11    0.34    0.14
   4  -3 -11    0.35    0.05
   4  -3  -9    3.27    0.21
  -4   3   9    2.94    0.33
  -4   3   7    6.55    0.44
   4  -3  -7    6.17    0.33
   4  -3  -5    0.36    0.10
   4  -3  -5    0.40    0.06
  -4  -3   5    0.22    0.05
   4  -3  -3    7.44    0.42
   4  -3  -1    2.30    0.26
   4  -3   1   15.90    0.68
   4  -3   3   57.46    1.35
   4  -3   5    1.53    0.25
   4  -3   7    4.69    0.43
   4  -3   7    5.75    0.53
   4  -3   9    3.57    0.39
   4  -3   9    2.92    0.42
   4  -3  11    0.05    0.15
   4  -3  11    0.03    0.12
   4  -3  13    0.79    0.28
   4  -3  13    1.79    0.31
   4  -3  15   -0.02    0.14
   4  -3  17    0.22    0.21
  -4  -4  22   11.32    1.14
  -4   4  20   -0.13    0.20
  -4   4  18   10.07    0.83
  -4   4  16    0.91    0.27
  -4  -4  16    0.50    0.20
  -4   4  14   22.87    1.10
  -4   4  12   14.97    0.83
  -4   4  10   23.69    0.97
   4  -4 -10   25.72    0.65
  -4   4   8    4.19    0.40
   4  -4  -8    3.43    0.27
   4  -4  -6   59.10    1.19
  -4   4   6   58.37    1.32
   4  -4  -4    0.50    0.15
   4  -4  -2  112.35    1.83
   4  -4   0    0.43    0.15
   4  -4   2  102.43    1.92
   4  -4   4    4.03    0.40
   4  -4   6   49.48    1.45
   4  -4   8    3.37    0.41
   4  -4  10   10.96    0.85
   4  -4  10   11.79    0.77
   4  -4  12    1.69    0.39
   4  -4  12    2.54    0.39
   4  -4  14   19.50    1.05
   4  -4  14   19.01    1.27
   4  -4  16    0.03    0.19
   4  -4  18    7.32    0.89
  -4   5  21    5.03    0.67
  -4   5  19    6.07    0.69
  -4  -5  17   13.50    0.90
  -4   5  17   14.48    0.99
  -4   5  15   53.65    1.79
  -4  -5  15   49.82    1.69
  -4   5  13   55.27    1.71
  -4   5  11   15.39    0.86
  -4   5   9   14.08    0.76
   4  -5  -9   14.53    0.61
  -4   5   7   38.78    1.18
   4  -5  -7   37.57    1.04
   4  -5  -5   67.78    1.46
   4  -5  -3  153.21    2.33
   4  -5  -1   14.06    0.74
   4  -5   1   54.73    1.51
   4  -5   3   38.10    1.29
   4  -5   5   64.36    1.74
   4  -5   7   26.78    1.17
   4  -5   9   30.17    1.30
   4  -5  11   16.77    1.11
   4  -5  11   16.59    0.99
   4  -5  13   11.42    0.85
   4  -5  13   10.70    0.95
   4  -5  15   12.15    0.89
   4  -5  15   12.32    1.09
   4  -5  17    6.20    0.83
  -4   6  20   16.91    1.21
  -4   6  18   10.16    0.89
  -4   6  16   30.47    1.44
  -4  -6  16   28.19    1.38
  -4   6  14   32.95    1.41
  -4   6  12   35.46    1.38
  -4   6  10   17.15    0.91
   4  -6 -10   16.92    0.72
  -4   6   8   78.11    1.85
   4  -6  -8   86.05    1.70
  -4   6   6    2.51    0.32
   4  -6  -6    2.70    0.33
   4  -6  -4  104.32    2.07
   4  -6  -2   83.12    1.95
   4  -6   0   96.46    2.16
   4  -6   2   29.41    1.22
   4  -6   4   23.58    1.13
   4  -6   6    6.86    0.64
   4  -6   8   96.67    2.41
   4  -6  10   30.17    1.40
   4  -6  12   29.04    1.41
   4  -6  14    0.90    0.30
   4  -6  14    1.58    0.41
   4  -6  16   12.72    1.15
  -4   7  17    9.73    0.87
  -4  -7  17    9.22    0.86
  -4   7  15   20.90    1.21
  -4  -7  15   21.19    1.28
  -4   7  13   10.62    0.81
  -4   7  11    5.42    0.56
  -4   7   9   29.48    1.20
   4  -7  -9   27.56    1.04
   4  -7  -7   27.64    1.10
  -4   7   7   28.09    1.14
  -4   7   5   32.67    1.13
   4  -7  -5   33.86    1.28
   4  -7  -3   67.08    1.85
   4  -7  -1   23.15    1.12
   4  -7   1    0.48    0.17
   4  -7   3   25.10    1.24
   4  -7   5   24.30    1.24
   4  -7   7   28.79    1.39
   4  -7   9   29.33    1.44
   4  -7  11    4.03    0.56
   4  -7  13    7.49    0.78
   4  -7  15    5.87    0.80
   4  -7  15    6.95    0.77
  -4  -8  16    0.42    0.23
  -4   8  16    0.17    0.18
  -4  -8  14   15.88    1.17
  -4   8  14   14.06    1.00
  -4   8  12   -0.02    0.16
  -4   8  10    6.10    0.61
  -4   8   8    0.90    0.24
   4  -8  -8    1.17    0.26
  -4   8   6   21.04    0.99
   4  -8  -6   20.87    1.06
   4  -8  -4    2.12    0.37
  -4   8   4    1.91    0.32
   4  -8  -2   12.56    0.88
   4  -8   0    1.66    0.35
   4  -8   2   10.60    0.86
   4  -8   4    7.14    0.72
   4  -8   6    3.44    0.53
   4  -8   8    2.21    0.43
   4  -8  10   14.30    1.09
   4  -8  12    0.38    0.23
  -4   9  15    0.51    0.23
  -4  -9  15   -0.31    0.22
  -4  -9  13    0.44    0.27
  -4   9  13    0.37    0.23
  -4   9  11    0.24    0.18
  -4   9   9   -0.26    0.20
  -4   9   7    2.30    0.38
   4  -9  -7    3.10    0.45
   4  -9  -5    1.60    0.34
   4  -9  -3   -0.16    0.16
   4  -9  -1    0.23    0.18
   4  -9   1    4.19    0.58
   4  -9   3    0.06    0.16
   4  -9   5    2.19    0.44
   4  -9   7   -0.04    0.21
   4  -9   9    0.59    0.26
   4  -9  11    0.39    0.25
  -4 -10  12    2.79    0.57
  -4 -10  10   13.49    1.17
   4 -10  -6   24.72    1.33
   4 -10  -4    2.13    0.41
   4 -10  -2   21.36    1.30
   4 -10   0   -0.24    0.18
   4 -10   2   16.72    1.20
   4 -10   4    1.50    0.40
   4 -10   6   15.48    1.20
   4 -10   8    2.95    0.56
   4 -11  -5   11.77    0.99
   4 -11  -3   11.41    1.01
   4 -11  -1   17.49    1.26
   4 -11   1   20.78    1.41
   4 -11   3    5.86    0.77
  -5   0  23   -0.34    0.27
  -5   0  21    0.13    0.19
  -5   0  19   -0.04    0.18
  -5   0  19    0.06    0.17
  -5   0  17    0.10    0.14
  -5   0  17   -0.17    0.18
  -5   0  15   -0.06    0.13
  -5   0  15   -0.13    0.14
  -5   0  13    0.09    0.13
  -5   0  11    0.02    0.09
  -5   0   9   -0.06    0.12
   5   0  -7    0.07    0.06
  -5   0   7    0.04    0.09
   5   0  -5    0.06    0.06
   5   0  -3    0.12    0.07
   5   0  -1    0.00    0.06
   5   0   1   -0.01    0.06
   5   0   3    0.01    0.09
   5   0   3   -0.02    0.07
   5   0   5    0.05    0.08
   5   0   5    0.07    0.11
   5   0   7   -0.02    0.07
   5   0   7    0.02    0.11
   5   0   9    0.38    0.17
   5   0   9    0.08    0.09
   5   0  11   -0.12    0.16
   5   0  11   -0.06    0.09
   5   0  13    0.16    0.22
   5   0  15    0.29    0.23
   5   0  17   -0.44    0.24
  -5  -1  22    2.70    0.54
  -5   1  22    2.98    0.50
  -5  -1  20    1.47    0.37
  -5   1  20    1.46    0.33
  -5   1  20    1.52    0.35
  -5   1  18   34.95    1.41
  -5   1  18   35.20    1.43
  -5  -1  18   32.46    1.49
  -5   1  16    4.95    0.51
  -5  -1  16    4.77    0.47
  -5   1  16    4.88    0.51
  -5   1  14   12.36    0.74
  -5  -1  14   11.56    0.68
  -5   1  14   11.86    0.70
  -5  -1  12    0.03    0.09
  -5   1  12    0.08    0.12
  -5   1  12    0.02    0.08
  -5   1  10   77.07    1.54
  -5  -1  10   76.31    1.40
  -5   1   8    5.90    0.41
  -5  -1   8    5.90    0.35
   5  -1  -8    5.46    0.28
  -5  -1   6  117.12    1.36
   5  -1  -6  116.25    1.33
   5  -1  -4   16.86    0.54
   5   1  -4   17.09    0.57
  -5   1   2  193.03    1.31
   5   1  -2  194.45    1.94
   5  -1   0    0.26    0.09
   5  -1   0    0.15    0.06
   5   1   0    0.08    0.07
   5   1   2  154.59    1.82
   5  -1   2  154.11    1.85
   5  -1   2  152.21    1.93
   5  -1   4    0.21    0.12
   5   1   4    0.19    0.09
   5  -1   4    0.14    0.11
   5  -1   6   31.96    0.97
   5  -1   6   29.67    1.05
   5   1   6   31.20    0.87
   5   1   6   30.75    1.03
   5  -1   8    4.61    0.39
   5   1   8    4.60    0.35
   5   1   8    4.65    0.46
   5  -1   8    4.89    0.49
   5   1  10   13.81    0.84
   5  -1  10   15.17    0.73
   5   1  10   14.34    0.63
   5  -1  10   13.95    0.88
   5  -1  12    2.64    0.42
   5  -1  12    2.41    0.30
   5   1  12    2.34    0.40
   5  -1  14   15.48    1.08
   5   1  14   15.51    1.04
   5  -1  16   -0.04    0.23
   5   1  16   -0.09    0.20
   5  -1  18    8.73    0.92
   5   1  18   10.00    0.95
  -5  -2  23    6.20    0.79
  -5   2  21   12.37    0.96
  -5  -2  21   12.00    1.05
  -5   2  21   11.62    0.89
  -5   2  19   12.77    0.91
  -5   2  19   11.86    0.84
  -5   2  17   22.89    1.14
  -5   2  17   21.49    1.03
  -5   2  15   28.34    1.19
  -5   2  15   27.61    1.05
  -5   2  13   54.60    1.53
  -5  -2  13   54.69    1.32
  -5   2  13   52.94    1.30
  -5   2  11   62.57    1.53
  -5  -2  11   64.50    1.29
   5  -2 -11   62.52    0.76
  -5   2  11   66.39    1.27
  -5  -2   9   17.88    0.61
  -5   2   9   16.72    0.76
  -5   2   9   17.26    0.53
   5  -2  -9   17.96    0.48
  -5   2   7   67.92    0.76
  -5   2   7   69.30    1.36
  -5  -2   7   65.99    1.00
   5  -2  -7   65.72    1.02
  -5  -2   5   87.47    0.97
   5  -2  -5   88.39    1.29
   5  -2  -3  121.25    1.61
   5  -2  -1   56.61    1.18
   5  -2  -1   57.00    0.81
   5  -2   1   47.21    0.96
   5   2   1   46.53    1.03
   5  -2   1   45.50    1.10
   5  -2   3  114.09    1.83
   5  -2   3  119.23    1.81
   5   2   3  117.23    1.65
   5  -2   5   47.22    1.24
   5   2   5   49.12    1.09
   5  -2   5   50.96    1.35
   5  -2   7   62.48    1.48
   5  -2   7   62.80    1.67
   5   2   7   65.42    1.29
   5  -2   9   21.78    0.91
   5   2   9   20.51    0.74
   5  -2   9   19.52    1.03
   5  -2  11    3.58    0.39
   5  -2  11    4.24    0.54
   5  -2  13   41.25    1.35
   5  -2  13   36.83    1.63
   5  -2  15   13.87    1.07
   5  -2  17   14.91    1.20
  -5   3  22    5.72    0.71
  -5  -3  22    5.42    0.76
  -5   3  20   30.96    1.50
  -5   3  18    5.26    0.60
  -5   3  18    4.37    0.47
  -5   3  16   34.32    1.40
  -5   3  16   35.35    1.20
  -5   3  14   33.12    1.29
  -5   3  14   32.78    1.03
  -5   3  12   53.83    1.15
  -5   3  12   53.31    1.51
   5  -3 -12   50.41    0.65
  -5   3  10   79.53    1.73
   5  -3 -10   79.30    1.05
  -5  -3  10   79.57    1.27
  -5   3   8   91.62    1.71
   5  -3  -8   90.09    1.28
  -5  -3   8   88.73    1.15
  -5  -3   6   89.08    0.92
   5  -3  -6   90.93    1.40
  -5  -3   4   76.72    0.68
   5  -3  -4   86.14    1.45
   5  -3  -2    0.68    0.16
   5  -3   0  192.16    2.41
   5  -3   2  111.69    1.71
   5  -3   2  106.48    1.87
   5  -3   4  106.95    1.96
   5  -3   4  106.68    1.91
   5  -3   6   15.68    0.79
   5  -3   6   16.23    0.84
   5  -3   8   56.20    1.54
   5  -3   8   57.77    1.73
   5  -3  10   16.26    0.87
   5  -3  10   15.40    0.99
   5  -3  12   40.86    1.41
   5  -3  12   37.07    1.63
   5  -3  14   15.56    0.90
   5  -3  14   14.55    1.10
   5  -3  16   24.06    1.50
   5  -3  18    1.38    0.39
  -5   4  21    5.92    0.71
  -5   4  19   18.90    1.17
  -5   4  17   31.91    1.43
  -5   4  15    1.54    0.32
  -5   4  13   15.46    0.88
   5  -4 -11   57.34    0.99
  -5   4  11   58.47    1.58
  -5   4   9   72.06    1.68
   5  -4  -9   70.98    1.25
  -5   4   7   79.04    1.63
   5  -4  -7   75.88    1.38
   5  -4  -5   18.02    0.71
   5  -4  -3   60.93    1.38
  -5  -4   1   38.53    0.57
   5  -4  -1   39.30    1.18
   5  -4   1   36.26    1.17
   5  -4   3   58.82    1.56
   5  -4   5   22.10    0.98
   5  -4   7   53.95    1.66
   5  -4   7   54.82    1.61
   5  -4   9   21.28    1.04
   5  -4   9   19.07    1.08
   5  -4  11    7.49    0.64
   5  -4  11    6.54    0.70
   5  -4  13   31.91    1.37
   5  -4  13   28.20    1.53
   5  -4  15    3.31    0.58
   5  -4  17    2.89    0.57
  -5   5  20    0.19    0.21
  -5   5  18    6.24    0.69
  -5   5  16   -0.30    0.20
  -5   5  14   17.41    1.01
  -5   5  12    2.19    0.35
   5  -5 -10   17.99    0.68
  -5   5  10   17.59    0.90
   5  -5  -8    0.79    0.17
  -5   5   8    0.70    0.22
   5  -5  -6   37.19    1.10
   5  -5  -4    5.63    0.46
   5  -5  -2    9.57    0.61
   5  -5   0    4.64    0.45
   5  -5   2   32.36    1.21
   5  -5   4    0.73    0.22
   5  -5   6   26.54    1.18
   5  -5   8    0.17    0.15
   5  -5  10   11.55    0.84
   5  -5  10    9.39    0.82
   5  -5  12   -0.13    0.15
   5  -5  12    0.15    0.15
   5  -5  14   15.50    1.03
   5  -5  14   16.86    1.26
   5  -5  16   -0.40    0.25
  -5   6  19    1.30    0.36
  -5   6  17    0.16    0.18
  -5  -6  17   -0.24    0.20
  -5   6  15    0.49    0.23
  -5   6  13    1.88    0.36
  -5   6  11    0.32    0.21
  -5   6   9    6.57    0.59
   5  -6  -9    7.19    0.50
   5  -6  -7    2.20    0.30
  -5   6   7    2.02    0.32
   5  -6  -5    1.95    0.29
   5  -6  -3    0.12    0.12
   5  -6  -1    0.07    0.14
   5  -6   1    1.02    0.24
   5  -6   3    0.39    0.17
   5  -6   5    4.65    0.53
   5  -6   7   -0.02    0.13
   5  -6   9    2.62    0.44
   5  -6  11    0.18    0.18
   5  -6  11    0.27    0.27
   5  -6  13    0.17    0.20
   5  -6  13    0.40    0.22
   5  -6  15    0.75    0.34
   5  -6  15   -0.20    0.16
  -5  -7  18   11.54    0.98
  -5   7  18   13.68    1.07
  -5  -7  16    2.41    0.46
  -5   7  16    2.37    0.43
  -5   7  14   12.84    0.93
  -5   7  12    2.98    0.44
  -5   7  10   13.22    0.85
   5  -7  -8    1.61    0.27
  -5   7   8    1.21    0.29
  -5   7   6   55.96    1.57
   5  -7  -6   53.74    1.57
   5  -7  -4    5.83    0.54
   5  -7  -2   79.51    2.03
   5  -7   0   20.95    1.08
   5  -7   2   29.69    1.32
   5  -7   4    4.78    0.56
   5  -7   6   31.57    1.45
   5  -7   8   17.37    1.11
   5  -7  10    4.72    0.62
   5  -7  12    0.13    0.17
   5  -7  12    0.33    0.23
   5  -7  14    5.62    0.71
   5  -7  14    4.56    0.70
  -5  -8  17    9.41    0.93
  -5   8  17    9.99    0.92
  -5  -8  15   19.67    1.31
  -5   8  15   21.79    1.28
  -5   8  13    7.44    0.71
  -5   8  11   16.19    1.00
  -5   8   9   34.53    1.39
   5  -8  -9   35.16    1.31
  -5   8   7   20.62    1.04
   5  -8  -7   19.60    1.01
  -5   8   5   26.16    1.11
   5  -8  -5   26.65    1.21
   5  -8  -3   11.80    0.83
   5  -8  -1   19.88    1.11
   5  -8   1   58.43    1.94
   5  -8   3   37.87    1.61
   5  -8   5   13.47    1.00
   5  -8   7    2.85    0.50
   5  -8   9   20.81    1.31
   5  -8  11   10.29    0.95
  -5  -9  14    6.64    0.81
  -5   9  14    5.48    0.66
  -5   9  12   32.97    1.51
  -5   9  10   11.65    0.86
  -5   9   8   30.08    1.32
   5  -9  -8   29.28    1.30
  -5   9   6    1.84    0.34
   5  -9  -6    1.71    0.33
  -5   9   4   44.88    1.48
   5  -9  -4   48.21    1.77
   5  -9  -2   20.07    1.18
   5  -9   0   31.69    1.51
   5  -9   2   16.10    1.11
   5  -9   4   33.35    1.64
   5  -9   6    3.20    0.54
   5  -9   8   25.51    1.51
   5  -9  10    1.92    0.46
   5 -10  -7    4.13    0.54
   5 -10  -5   13.58    0.99
   5 -10  -3   11.36    0.93
   5 -10  -1    4.90    0.63
   5 -10   1   10.54    0.95
   5 -10   3   18.17    1.26
   5 -10   5    7.40    0.84
   5 -10   7    5.47    0.74
   5 -11  -6    4.09    0.58
   5 -11  -4    0.02    0.05
   5 -11  -2    1.35    0.35
   5 -11   0    0.27    0.20
  -6   0  22    9.35    0.89
  -6   0  20   33.70    1.44
  -6   0  20   29.69    1.45
  -6   0  18    6.46    0.60
  -6   0  18    6.12    0.63
  -6   0  16   17.26    0.91
  -6   0  16   16.44    0.93
  -6   0  14   49.15    1.42
  -6   0  12   73.34    1.60
  -6   0  10   84.90    1.57
  -6   0   8  107.74    1.64
   6   0  -8  106.79    1.43
   6   0  -6  134.72    1.64
   6   0  -4   58.86    1.12
   6   0  -2    4.06    0.31
   6   0   0  299.27    2.67
   6   0   2    2.75    0.27
   6   0   4  175.15    2.20
   6   0   4  176.78    2.33
   6   0   6   44.40    1.16
   6   0   6   44.38    1.31
   6   0   8   69.20    1.50
   6   0   8   68.78    1.79
   6   0  10   39.26    1.47
   6   0  10   39.96    1.18
   6   0  12    2.50    0.42
   6   0  12    2.31    0.30
   6   0  14    7.43    0.75
   6   0  16   32.03    1.64
   6   0  18    8.90    0.93
  -6  -1  23    5.70    0.77
  -6   1  23    5.35    0.69
  -6  -1  21    7.70    0.81
  -6   1  21    7.11    0.72
  -6   1  19   33.83    1.42
  -6   1  19   32.00    1.41
  -6  -1  19   32.70    1.34
  -6  -1  19   31.67    1.51
  -6   1  17   46.27    1.58
  -6  -1  17   44.16    1.46
  -6   1  17   43.83    1.50
  -6   1  15    0.34    0.17
  -6   1  15    0.93    0.25
  -6  -1  15    0.90    0.22
  -6   1  13   41.98    1.31
  -6  -1  13   46.01    1.27
  -6   1  13   42.29    1.20
  -6   1  11   35.45    1.12
  -6  -1  11   36.10    1.02
  -6   1   9   75.13    1.52
  -6  -1   9   77.28    1.35
   6  -1  -9   76.41    1.15
  -6  -1   7  160.65    1.75
   6  -1  -7  157.55    1.72
   6  -1  -5   44.49    0.95
   6   1  -5   47.67    1.04
   6  -1  -3   38.04    0.92
   6   1  -3   36.99    0.94
  -6   1   3   39.22    0.61
   6   1  -1   50.03    1.09
   6  -1  -1   50.41    1.12
   6  -1   1   20.78    0.75
   6   1   1   19.03    0.69
   6  -1   1   19.87    0.64
   6   1   3  125.03    1.81
   6  -1   3  126.61    1.92
   6  -1   3  120.94    1.86
   6  -1   5   80.25    1.61
   6   1   5   81.09    1.51
   6  -1   5   85.24    1.75
   6  -1   7   23.73    0.91
   6   1   7   22.65    0.83
   6  -1   7   24.45    1.05
   6   1   9   17.30    0.74
   6   1   9   16.57    0.91
   6  -1   9   16.45    0.94
   6  -1   9   16.51    0.79
   6  -1  11   11.43    0.68
   6   1  11   10.74    0.60
   6  -1  11   10.74    0.83
   6   1  11   11.62    0.83
   6  -1  13   29.78    1.47
   6   1  13   28.52    1.39
   6  -1  15    8.39    0.85
   6   1  15    9.54    0.86
   6  -1  17    7.97    0.87
   6   1  17    8.54    0.88
  -6   2  22    0.74    0.26
  -6  -2  22    1.18    0.37
  -6   2  20   -0.12    0.16
  -6   2  20   -0.05    0.17
  -6   2  18   28.90    1.33
  -6   2  18   27.60    1.18
  -6   2  16    2.25    0.33
  -6   2  16    2.47    0.38
  -6  -2  16    1.88    0.29
  -6   2  14   41.97    1.40
  -6   2  14   41.29    1.18
  -6  -2  14   42.53    1.22
  -6   2  12    0.04    0.08
  -6   2  12   -0.06    0.14
  -6  -2  12   -0.02    0.08
   6  -2 -12    0.07    0.04
  -6  -2  10   10.28    0.49
  -6   2  10    9.94    0.42
   6  -2 -10   10.20    0.41
  -6   2  10   10.30    0.63
  -6   2   8    0.06    0.04
  -6   2   8    0.18    0.13
  -6  -2   8   -0.04    0.08
   6  -2  -8    0.03    0.05
   6  -2  -6   71.84    1.23
  -6  -2   6   71.77    1.03
   6  -2  -4   47.66    1.06
   6  -2  -2   74.94    1.40
   6   2  -2   76.74    1.39
   6  -2   0   13.05    0.62
   6   2   0   13.62    0.61
   6  -2   0   13.93    0.50
   6  -2   2   42.03    1.15
   6   2   2   42.01    1.06
   6  -2   2   40.73    1.03
   6  -2   4    0.65    0.17
   6   2   4    0.90    0.17
   6  -2   4    0.95    0.20
   6  -2   6   24.18    0.95
   6   2   6   23.57    0.83
   6  -2   6   25.99    1.05
   6  -2   8    0.16    0.11
   6   2   8    0.14    0.09
   6  -2   8    0.11    0.13
   6  -2  10   57.13    1.58
   6   2  10   56.41    1.33
   6  -2  10   53.99    1.81
   6  -2  12    1.86    0.40
   6  -2  12    2.38    0.35
   6  -2  14    5.67    0.69
   6  -2  16    0.56    0.27
  -6   3  23   -0.03    0.20
  -6  -3  23    0.00    0.17
  -6   3  21    0.20    0.17
  -6   3  19   -0.22    0.16
  -6   3  17    1.55    0.27
  -6   3  17    1.49    0.33
  -6   3  15    1.14    0.20
  -6   3  15    1.03    0.27
  -6   3  13    0.28    0.10
  -6   3  13    0.43    0.19
  -6  -3  13    0.57    0.15
  -6   3  11    0.63    0.11
  -6   3  11    1.08    0.25
  -6  -3  11    0.79    0.15
   6  -3 -11    0.97    0.13
   6  -3  -9   10.87    0.47
  -6  -3   9   10.61    0.44
  -6   3   9    9.67    0.60
   6  -3  -7    0.91    0.15
  -6  -3   7    0.85    0.12
  -6  -3   5    5.15    0.23
   6  -3  -5    5.04    0.37
   6  -3  -3    6.92    0.46
   6  -3  -3    6.42    0.21
   6  -3  -1    0.01    0.06
   6  -3  -1    0.06    0.11
   6  -3   1    8.12    0.53
   6  -3   1    7.96    0.45
   6  -3   3    0.14    0.11
   6  -3   3    0.10    0.10
   6  -3   5    4.75    0.45
   6  -3   5    4.89    0.46
   6  -3   7    7.44    0.59
   6  -3   7    7.60    0.63
   6  -3   9    1.03    0.29
   6  -3   9    1.48    0.28
   6  -3  11    1.73    0.37
   6  -3  11    1.40    0.29
   6  -3  13    0.23    0.22
   6  -3  13    0.22    0.15
   6  -3  15    1.53    0.40
   6  -3  17    0.71    0.34
  -6   4  22    5.60    0.72
  -6   4  20    1.84    0.44
  -6   4  18   32.96    1.51
  -6   4  16    0.66    0.24
  -6   4  14   35.14    1.38
  -6   4  12    2.79    0.38
  -6   4  10   23.79    1.03
   6  -4 -10   22.80    0.73
  -6   4   8   10.07    0.63
   6  -4  -8    9.62    0.51
  -6  -4   8    9.42    0.32
  -6  -4   6   34.75    0.44
   6  -4  -6   37.58    1.06
   6  -4  -4    1.16    0.21
  -6  -4   4    0.58    0.05
   6  -4  -2  122.13    2.07
   6  -4   0    0.29    0.12
   6  -4   2   46.30    1.39
   6  -4   2   45.90    1.21
   6  -4   4    1.31    0.26
   6  -4   4    0.76    0.20
   6  -4   6   39.24    1.38
   6  -4   6   39.78    1.39
   6  -4   8    0.10    0.15
   6  -4   8    0.00    0.11
   6  -4  10   18.14    1.01
   6  -4  10   16.20    1.05
   6  -4  12    3.52    0.54
   6  -4  12    3.77    0.49
   6  -4  14   15.83    1.00
   6  -4  14   14.21    1.13
   6  -4  16    0.34    0.24
  -6   5  21    8.10    0.85
  -6   5  19   16.64    1.15
  -6   5  17   12.06    0.92
  -6   5  15   22.73    1.19
  -6   5  13   48.39    1.63
   6  -5 -11   14.38    0.62
  -6   5  11   14.43    0.87
  -6   5   9   34.27    1.24
   6  -5  -9   33.54    1.02
   6  -5  -7   40.05    1.17
   6  -5  -5   40.85    1.23
   6  -5  -3   32.73    1.14
   6  -5  -1  132.98    2.38
   6  -5   1   37.44    1.31
   6  -5   3   14.72    0.85
   6  -5   5   43.99    1.53
   6  -5   7   10.70    0.80
   6  -5   7   10.96    0.80
   6  -5   9   31.09    1.38
   6  -5   9   30.82    1.44
   6  -5  11   15.86    1.02
   6  -5  11   14.19    1.06
   6  -5  13    9.67    0.83
   6  -5  13    8.40    0.88
   6  -5  15    9.30    0.99
  -6   6  20   29.75    1.60
  -6   6  18   14.30    1.06
  -6   6  16   20.29    1.20
  -6   6  14   10.49    0.83
  -6   6  12   39.53    1.50
  -6   6  10   12.88    0.84
   6  -6 -10   12.30    0.66
  -6   6   8  124.18    2.39
   6  -6  -8  119.68    2.14
   6  -6  -6   52.76    1.48
   6  -6  -4   18.48    0.91
   6  -6  -2   10.60    0.72
   6  -6   0   76.49    1.97
   6  -6   2   21.23    1.08
   6  -6   4  121.72    2.64
   6  -6   6    9.18    0.77
   6  -6   8   12.85    0.93
   6  -6   8   11.37    0.88
   6  -6  10   11.22    0.90
   6  -6  10    9.68    0.87
   6  -6  12   29.51    1.48
   6  -6  12   24.54    1.47
   6  -6  14    4.57    0.70
   6  -6  14    6.72    0.75
  -6   7  19   16.07    1.19
  -6   7  17    6.38    0.73
  -6   7  15    2.65    0.47
  -6   7  13   24.60    1.27
  -6   7  11   16.67    1.00
  -6   7   9   16.14    0.94
   6  -7  -9   15.73    0.82
  -6   7   7   39.46    1.39
   6  -7  -7   37.88    1.33
   6  -7  -5   14.45    0.86
   6  -7  -3   35.03    1.37
   6  -7  -1   35.47    1.42
   6  -7   1    2.47    0.40
   6  -7   3   14.40    0.96
   6  -7   5   43.93    1.72
   6  -7   7   23.64    1.30
   6  -7   9    5.80    0.68
   6  -7  11    9.59    0.93
   6  -7  11   11.44    0.97
   6  -7  13    2.15    0.49
   6  -7  13    2.07    0.45
  -6   8  16    0.23    0.19
  -6   8  14   10.39    0.88
  -6   8  12    0.22    0.17
  -6   8  10    0.39    0.24
  -6   8   8    5.75    0.61
   6  -8  -8    5.96    0.57
  -6   8   6   20.40    1.03
   6  -8  -6   20.33    1.07
   6  -8  -4    0.16    0.14
   6  -8  -2   13.42    0.93
   6  -8   0    0.42    0.21
   6  -8   2    5.02    0.61
   6  -8   4    0.05    0.12
   6  -8   6   18.47    1.20
   6  -8   8    0.08    0.20
   6  -8  10   10.01    0.95
   6  -8  10    8.97    0.89
  -6   9  13    1.23    0.34
  -6   9  11    0.25    0.21
  -6   9   9    4.80    0.59
   6  -9  -7    1.86    0.35
  -6   9   7    1.62    0.36
   6  -9  -5    2.07    0.39
  -6   9   5    1.81    0.35
   6  -9  -3    0.00    0.14
   6  -9  -1    0.17    0.15
   6  -9   1    2.51    0.46
   6  -9   3    0.34    0.20
   6  -9   5    0.40    0.24
   6  -9   7    0.10    0.17
   6  -9   9    2.21    0.50
   6 -10  -6   10.08    0.86
   6 -10  -4    0.14    0.13
   6 -10  -2   22.98    1.36
   6 -10   0    0.81    0.31
   6 -10   2   23.48    1.45
   6 -10   4    0.01    0.10
   6 -10   6   11.01    1.05
   6 -11  -3    4.89    0.65
  -7   0  23   -0.23    0.19
  -7   0  21    0.06    0.16
  -7   0  21   -0.14    0.17
  -7   0  19   -0.13    0.17
  -7   0  19   -0.59    0.23
  -7   0  17   -0.22    0.17
  -7   0  17    0.00    0.14
  -7   0  15   -0.08    0.12
  -7   0  13   -0.22    0.15
  -7   0  11   -0.23    0.13
   7   0  -9    0.10    0.07
  -7   0   9    0.06    0.12
   7   0  -7    0.07    0.09
   7   0  -5   -0.01    0.08
   7   0  -3    0.02    0.08
   7   0  -1   -0.04    0.10
   7   0   1   -0.02    0.10
   7   0   3   -0.02    0.10
   7   0   5   -0.15    0.12
   7   0   5    0.06    0.10
   7   0   7    0.02    0.12
   7   0   7    0.25    0.12
   7   0   9   -0.04    0.15
   7   0   9    0.00    0.08
   7   0  11   -0.22    0.18
   7   0  11   -0.09    0.10
   7   0  13   -0.21    0.20
   7   0  15    0.12    0.20
   7   0  17   -0.39    0.23
  -7  -1  22    5.29    0.69
  -7   1  22    4.98    0.62
  -7   1  20   -0.14    0.16
  -7   1  20    0.28    0.17
  -7  -1  20    0.14    0.15
  -7  -1  20    0.03    0.17
  -7   1  18    9.92    0.77
  -7  -1  18    8.93    0.68
  -7   1  18   10.45    0.76
  -7   1  16    5.51    0.54
  -7  -1  16    5.81    0.52
  -7   1  16    6.03    0.53
  -7   1  14   73.29    1.82
  -7  -1  14   76.34    1.71
  -7   1  14   74.03    1.63
  -7   1  12    0.53    0.18
  -7  -1  12    0.57    0.16
  -7   1  10    9.16    0.57
  -7  -1  10    9.89    0.53
   7  -1 -10   10.23    0.46
  -7  -1   8    0.09    0.10
   7  -1  -8    0.23    0.10
   7   1  -6   65.86    1.31
   7  -1  -6   64.73    1.23
   7  -1  -4   43.78    1.05
   7   1  -4   45.80    1.10
   7  -1  -2   58.61    1.27
   7   1  -2   60.84    1.29
   7  -1   0    0.76    0.17
   7   1   0    0.62    0.16
   7  -1   2  110.35    1.87
   7   1   2  108.40    1.81
   7  -1   2  109.28    1.71
   7  -1   4   -0.01    0.09
   7  -1   4    0.02    0.09
   7   1   4    0.01    0.07
   7  -1   6   19.10    0.85
   7  -1   6   17.61    0.87
   7   1   6   17.88    0.78
   7  -1   8    6.87    0.53
   7   1   8    7.24    0.51
   7  -1   8    7.65    0.63
   7  -1  10   60.85    1.62
   7   1  10   65.04    1.55
   7  -1  10   64.74    1.97
   7  -1  12    6.05    0.53
   7  -1  12    5.48    0.64
   7   1  12    6.58    0.67
   7  -1  14   12.73    1.02
   7   1  14   12.57    0.98
   7  -1  16    0.44    0.24
  -7   2  23    5.32    0.67
  -7  -2  23    6.16    0.81
  -7   2  21   18.80    1.19
  -7   2  19    4.88    0.59
  -7   2  17   34.39    1.41
  -7  -2  17   35.50    1.27
  -7   2  17   31.11    1.16
  -7   2  15   12.42    0.80
  -7  -2  15   13.61    0.73
  -7   2  15   13.11    0.68
  -7   2  13   64.66    1.71
  -7  -2  13   63.74    1.46
   7  -2 -13   64.44    1.01
  -7   2  13   64.06    1.32
  -7   2  11   58.89    1.55
  -7  -2  11   58.92    1.26
   7  -2 -11   59.82    1.07
  -7   2  11   58.44    1.07
  -7   2   9   65.17    1.53
  -7  -2   9   65.57    1.21
  -7   2   9   63.64    0.86
   7  -2  -9   64.07    1.18
   7  -2  -7   15.68    0.62
  -7  -2   7   16.23    0.54
   7  -2  -5    2.45    0.27
   7  -2  -3  215.77    2.50
   7   2  -3  215.11    2.54
   7  -2  -1  184.36    2.42
   7  -2  -1  185.41    1.73
   7   2  -1  186.49    2.34
   7  -2   1   31.90    1.05
   7   2   1   29.57    0.96
   7  -2   1   31.90    0.88
   7  -2   3   12.21    0.63
   7  -2   3   12.69    0.69
   7   2   3   12.95    0.65
   7  -2   5    9.66    0.63
   7   2   5   10.78    0.60
   7  -2   5    9.93    0.64
   7  -2   7   40.30    1.32
   7   2   7   41.79    1.20
   7  -2   7   39.82    1.40
   7  -2   9   52.46    1.56
   7   2   9   53.19    1.37
   7  -2   9   51.88    1.74
   7  -2  11   24.60    1.10
   7  -2  11   23.37    1.26
   7  -2  13    5.03    0.65
   7  -2  15    9.91    0.95
  -7   3  22   11.81    0.99
  -7   3  20   19.46    1.20
  -7   3  18    2.18    0.39
  -7   3  16   50.35    1.71
  -7   3  14   29.54    1.23
  -7  -3  14   31.03    1.00
  -7   3  14   29.72    0.88
  -7   3  12   76.92    1.92
  -7  -3  12   75.40    1.41
   7  -3 -12   74.63    1.20
  -7   3  12   72.60    1.13
   7  -3 -10   35.08    0.89
  -7   3  10   35.42    1.21
  -7  -3  10   33.11    0.84
   7  -3  -8  133.42    1.86
  -7  -3   8  132.51    1.46
  -7  -3   6   21.58    0.53
   7  -3  -6   24.64    0.85
   7  -3  -4   84.69    1.62
   7  -3  -2   49.67    1.31
   7  -3  -2   51.30    0.82
   7  -3   0   79.48    1.74
   7  -3   0   81.16    1.32
   7  -3   2   24.00    0.98
   7  -3   2   22.89    0.84
   7  -3   4  101.90    2.10
   7   3   4  102.37    1.85
   7  -3   4  102.67    1.99
   7  -3   6   14.49    0.82
   7   3   6   12.62    0.66
   7  -3   6   13.54    0.80
   7  -3   8   54.88    1.65
   7   3   8   53.99    1.37
   7  -3   8   55.36    1.76
   7  -3  10   36.95    1.41
   7  -3  10   31.32    1.44
   7  -3  12   11.10    0.80
   7  -3  12    9.11    0.84
   7  -3  14    1.74    0.43
   7  -3  16   16.53    1.29
  -7   4  21   10.24    0.92
  -7   4  19    1.68    0.41
  -7   4  17   11.89    0.90
  -7   4  15   24.68    1.22
  -7   4  13   55.73    1.72
   7  -4 -11   36.17    0.95
  -7   4  11   36.46    1.33
  -7  -4  11   34.99    0.83
   7  -4  -9   36.23    1.03
  -7   4   9   35.41    1.24
  -7  -4   9   37.30    0.73
   7  -4  -7   30.85    0.99
  -7  -4   7   29.30    0.54
  -7  -4   5    7.82    0.25
   7  -4  -5   10.11    0.60
   7  -4  -3   81.29    1.75
   7  -4  -3   79.76    0.93
   7  -4  -1   37.60    1.24
   7  -4  -1   40.98    0.91
   7  -4   1   15.68    0.84
   7  -4   1   15.10    0.66
   7  -4   3   89.70    2.04
   7  -4   3   92.54    1.87
   7  -4   5   22.74    1.07
   7  -4   5   22.82    1.04
   7  -4   7    8.18    0.67
   7  -4   7    7.60    0.67
   7  -4   9   17.60    1.02
   7  -4   9   17.43    1.08
   7  -4  11   23.18    1.20
   7  -4  11   20.83    1.27
   7  -4  13   11.75    0.89
   7  -4  13   12.04    1.03
   7  -4  15    2.97    0.56
  -7   5  20    1.98    0.44
  -7   5  18    1.77    0.39
  -7   5  16   -0.20    0.19
  -7   5  14   47.73    1.69
  -7   5  12    0.28    0.21
  -7   5  10   40.20    1.41
   7  -5 -10   38.81    1.12
   7  -5  -8   -0.03    0.09
   7  -5  -6    5.30    0.46
   7  -5  -4    6.24    0.51
   7  -5  -2   35.31    1.26
   7  -5   0   11.56    0.74
   7  -5   2   11.38    0.78
   7  -5   2   11.60    0.66
   7  -5   4    0.50    0.21
   7  -5   4    0.47    0.17
   7  -5   6    6.80    0.64
   7  -5   6    6.72    0.62
   7  -5   8   -0.20    0.17
   7  -5   8   -0.03    0.15
   7  -5  10   35.10    1.54
   7  -5  10   34.45    1.61
   7  -5  12   -0.01    0.15
   7  -5  12   -0.23    0.17
   7  -5  14    3.03    0.56
   7  -5  14    3.69    0.54
  -7   6  19    0.28    0.20
  -7   6  17    0.20    0.20
  -7   6  15    0.19    0.19
  -7   6  13    2.80    0.44
  -7   6  11   -0.11    0.19
  -7   6   9    0.01    0.15
   7  -6  -9   -0.11    0.10
   7  -6  -7   -0.02    0.07
   7  -6  -5   18.31    0.92
   7  -6  -3    3.77    0.45
   7  -6  -1    5.10    0.52
   7  -6   1    5.49    0.56
   7  -6   3    0.21    0.19
   7  -6   5    5.29    0.61
   7  -6   5    4.15    0.50
   7  -6   7   -0.01    0.18
   7  -6   7   -0.07    0.16
   7  -6   9    0.14    0.18
   7  -6   9    0.12    0.16
   7  -6  11    0.89    0.31
   7  -6  11    0.76    0.27
   7  -6  13    0.24    0.23
   7  -6  13    0.17    0.18
  -7   7  18   12.53    1.04
  -7   7  16    1.27    0.36
  -7   7  14    8.26    0.78
  -7   7  12   17.45    1.07
  -7   7  10   24.99    1.23
   7  -7 -10   24.11    1.03
  -7   7   8    0.05    0.17
   7  -7  -8    0.30    0.14
   7  -7  -6    7.75    0.64
   7  -7  -4    0.52    0.21
   7  -7  -2   72.03    2.03
   7  -7   0    6.55    0.64
   7  -7   2   28.15    1.36
   7  -7   4    6.04    0.66
   7  -7   6   28.95    1.45
   7  -7   8    2.41    0.46
   7  -7   8    2.51    0.45
   7  -7  10   17.50    1.20
   7  -7  10   14.48    1.12
   7  -7  12    0.29    0.19
   7  -7  12    0.15    0.18
  -7   8  17   20.30    1.33
  -7   8  15   16.66    1.15
  -7   8  13   12.43    0.96
  -7   8  11   10.47    0.87
  -7   8   9   13.17    0.92
   7  -8  -9   13.12    0.84
  -7   8   7   23.17    1.16
   7  -8  -7   23.87    1.16
   7  -8  -5   46.83    1.67
   7  -8  -3   15.93    1.00
   7  -8  -1   22.90    1.24
   7  -8   1   21.32    1.22
   7  -8   3   11.21    0.93
   7  -8   5   15.36    1.10
   7  -8   7    7.23    0.79
   7  -8   9   14.07    1.12
   7  -8   9   13.69    1.08
  -7   9  14    3.71    0.56
  -7   9  12   41.02    1.74
  -7   9  10    4.08    0.56
  -7   9   8   18.15    1.09
   7  -9  -8   18.07    1.06
  -7   9   6   10.80    0.82
   7  -9  -6   11.79    0.89
   7  -9  -4   35.80    1.58
   7  -9  -2   21.42    1.26
   7  -9   0   27.05    1.45
   7  -9   2    5.93    0.70
   7  -9   4   25.11    1.47
   7  -9   6    0.97    0.32
   7  -9   8   28.38    1.64
   7 -10  -7    2.38    0.44
   7 -10  -5    9.59    0.86
   7 -10  -3    8.75    0.84
   7 -10  -1   13.80    1.09
   7 -10   1   10.77    0.98
   7 -10   3    6.07    0.74
  -8   0  22    1.79    0.39
  -8   0  22    1.59    0.39
  -8   0  20   35.61    1.49
  -8   0  20   33.33    1.49
  -8   0  18   31.18    1.33
  -8   0  18   30.36    1.32
  -8   0  16   55.27    1.65
  -8   0  14    0.34    0.16
  -8   0  12  120.46    2.13
  -8   0  10   76.31    1.57
   8   0 -10   75.54    1.41
   8   0  -8   54.59    1.22
   8   0  -6   86.68    1.56
   8   0  -4   67.51    1.41
   8   0  -2    4.34    0.38
   8   0   0  207.07    2.59
   8   0   2   43.53    1.22
   8   0   4   42.60    1.26
   8   0   6   49.13    1.47
   8   0   6   50.39    1.40
   8   0   8   59.02    1.57
   8   0   8   57.78    1.76
   8   0  10    1.74    0.35
   8   0  10    3.07    0.38
   8   0  12   29.63    1.46
   8   0  14    1.72    0.41
   8   0  16   11.18    1.02
  -8  -1  23    6.43    0.77
  -8   1  23    7.60    0.79
  -8   1  21    4.03    0.56
  -8  -1  21    3.94    0.52
  -8  -1  21    3.62    0.56
  -8   1  19   11.61    0.86
  -8  -1  19   12.90    0.85
  -8   1  19   11.81    0.82
  -8   1  17   75.18    2.05
  -8  -1  17   75.30    1.93
  -8   1  17   78.05    1.90
  -8   1  15    7.60    0.62
  -8  -1  15    7.73    0.58
  -8   1  15    8.14    0.56
  -8   1  13   25.51    1.05
  -8  -1  13   24.38    0.96
  -8   1  11   58.07    1.50
  -8  -1  11   59.42    1.38
   8  -1 -11   58.90    1.19
  -8  -1   9    7.65    0.48
   8  -1  -9    7.86    0.45
   8   1  -7  110.41    1.82
   8  -1  -7  111.23    1.72
   8   1  -5  154.39    2.15
   8  -1  -5  148.64    2.06
   8  -1  -3   12.50    0.63
   8   1  -3   14.34    0.67
   8  -1  -1   32.50    1.04
   8   1  -1   32.82    1.03
   8  -1   1   22.74    0.90
   8   1   1   23.79    0.89
   8  -1   3   53.61    1.42
   8   1   3   55.52    1.39
   8  -1   3   55.91    1.36
   8  -1   5   40.79    1.28
   8   1   5   37.92    1.18
   8  -1   5   40.08    1.28
   8  -1   7   95.96    2.03
   8  -1   7   91.09    2.11
   8   1   7   91.85    1.89
   8  -1   9    1.68    0.34
   8   1   9    1.17    0.23
   8  -1   9    1.11    0.25
   8  -1  11    1.76    0.36
   8  -1  11    2.12    0.33
   8  -1  13   17.17    1.17
   8  -1  15    5.32    0.70
  -8   2  22    8.35    0.82
  -8   2  20    2.84    0.47
  -8  -2  20    3.04    0.44
  -8   2  18    7.04    0.68
  -8  -2  18    7.06    0.60
  -8   2  16    0.21    0.18
  -8  -2  16    0.39    0.15
  -8   2  14   23.58    1.07
  -8  -2  14   24.81    0.95
  -8   2  14   24.19    0.83
  -8   2  12    1.72    0.20
   8  -2 -12    1.83    0.21
  -8   2  12    1.68    0.30
  -8  -2  12    1.47    0.23
  -8   2  10   46.88    1.36
  -8  -2  10   46.53    1.11
  -8   2  10   45.34    0.77
   8  -2 -10   45.88    1.07
  -8  -2   8    7.67    0.43
  -8   2   8    7.39    0.21
   8  -2  -8    7.65    0.46
   8  -2  -6  149.31    2.09
   8  -2  -4    5.85    0.44
   8   2  -4    5.73    0.44
  -8   2   4    5.59    0.25
   8  -2  -2    4.03    0.38
   8   2  -2    4.16    0.38
   8  -2   0   28.21    1.03
   8   2   0   26.42    0.96
   8  -2   0   27.66    0.78
   8  -2   2   43.92    1.33
   8   2   2   45.41    1.27
   8  -2   2   45.03    1.17
   8  -2   4    1.16    0.23
   8  -2   4    1.51    0.27
   8   2   4    1.53    0.25
   8  -2   6   33.49    1.24
   8   2   6   35.27    1.16
   8  -2   6   34.14    1.28
   8  -2   8    3.47    0.47
   8  -2   8    3.62    0.43
   8   2   8    3.50    0.38
   8  -2  10   18.44    0.98
   8   2  10   18.15    0.86
   8  -2  10   16.33    1.04
   8  -2  12    0.88    0.25
   8  -2  12    0.41    0.23
   8  -2  14   14.91    1.15
   8  -2  16   -0.17    0.17
  -8   3  23   -0.34    0.22
  -8   3  21    1.24    0.36
  -8   3  19    1.60    0.37
  -8  -3  17    3.71    0.40
  -8   3  17    4.20    0.54
  -8   3  15   10.90    0.79
  -8  -3  15   10.90    0.62
  -8  -3  13    2.98    0.31
  -8   3  13    2.72    0.41
  -8   3  11    1.31    0.28
  -8  -3  11    0.86    0.16
   8  -3 -11    0.90    0.17
   8  -3  -9    0.16    0.09
  -8  -3   9    0.17    0.09
  -8  -3   7    2.30    0.21
   8  -3  -7    3.00    0.32
   8  -3  -5    6.77    0.48
   8  -3  -3    2.36    0.31
   8  -3  -1    0.39    0.11
   8  -3  -1    0.10    0.10
   8  -3   1    0.29    0.11
   8  -3   1    0.44    0.18
   8   3   1    0.52    0.16
   8  -3   3   14.20    0.81
   8   3   3   14.81    0.75
   8  -3   3   14.89    0.73
   8  -3   5    1.74    0.29
   8   3   5    1.33    0.24
   8  -3   5    1.75    0.31
   8  -3   7    5.42    0.54
   8   3   7    4.92    0.45
   8  -3   7    5.35    0.55
   8  -3   9   -0.07    0.17
   8  -3   9   -0.10    0.13
   8   3   9    0.10    0.11
   8  -3  11    1.39    0.35
   8  -3  11    1.06    0.28
   8  -3  13   -0.29    0.21
   8  -3  13    0.03    0.14
   8  -3  15    0.27    0.24
  -8   4  22    4.83    0.66
  -8   4  20    4.44    0.62
  -8   4  18    9.99    0.86
  -8   4  16    8.53    0.76
  -8   4  14   10.06    0.78
  -8   4  12    0.81    0.24
  -8  -4  12    0.64    0.13
   8  -4 -12    1.18    0.19
   8  -4 -10   41.55    1.14
  -8   4  10   42.33    1.41
  -8  -4  10   40.17    0.85
   8  -4  -8    2.46    0.30
  -8  -4   8    2.85    0.20
  -8  -4   6   59.84    0.84
   8  -4  -6   68.50    1.60
   8  -4  -4    0.33    0.14
   8  -4  -2   55.94    1.55
   8  -4  -2   54.97    0.95
   8  -4   0    0.02    0.08
   8  -4   0    0.14    0.15
   8  -4   2   35.10    1.31
   8  -4   2   33.49    1.08
   8  -4   4    3.63    0.45
   8  -4   4    3.70    0.42
   8  -4   6   28.73    1.27
   8  -4   6   27.76    1.22
   8  -4   8    0.66    0.25
   8  -4   8    0.67    0.22
   8  -4  10   14.55    0.98
   8  -4  10   12.33    0.96
   8  -4  12    0.30    0.21
   8  -4  12    0.35    0.20
   8  -4  14    6.40    0.79
  -8   5  21   12.84    1.09
  -8   5  19   21.42    1.31
  -8   5  17   28.56    1.45
  -8   5  15    9.51    0.81
  -8   5  13    4.68    0.55
   8  -5 -11   37.35    1.13
  -8   5  11   36.55    1.41
  -8   5   9   50.67    1.58
   8  -5  -9   50.84    1.39
   8  -5  -7   32.40    1.16
   8  -5  -5   49.46    1.48
   8  -5  -3   26.41    1.11
   8  -5  -1   59.89    1.72
   8  -5  -1   59.83    1.21
   8  -5   1   17.62    0.97
   8  -5   1   16.97    0.76
   8  -5   3   20.59    1.08
   8  -5   3   19.16    0.91
   8  -5   5   21.35    1.15
   8  -5   5   21.14    1.06
   8  -5   7   31.34    1.43
   8  -5   7   27.63    1.31
   8  -5   9   14.31    1.01
   8  -5   9   13.90    1.01
   8  -5  11   14.47    1.03
   8  -5  11   13.93    1.08
   8  -5  13    6.55    0.80
   8  -5  13    6.58    0.73
  -8   6  20   10.66    1.00
  -8   6  18   13.88    1.07
  -8   6  16   51.10    1.94
  -8   6  14    6.94    0.72
  -8   6  12   41.96    1.65
  -8   6  10    1.56    0.33
   8  -6 -10    1.86    0.29
   8  -6  -8   50.80    1.52
   8  -6  -6   67.76    1.81
   8  -6  -4   92.15    2.16
   8  -6  -2    7.00    0.62
   8  -6   0   22.09    1.13
   8  -6   2   12.78    0.89
   8  -6   2   14.15    0.77
   8  -6   4   61.26    1.99
   8  -6   4   58.83    1.73
   8  -6   6   22.96    1.27
   8  -6   6   23.51    1.20
   8  -6   8   31.75    1.53
   8  -6   8   28.61    1.43
   8  -6  10    0.87    0.29
   8  -6  10    0.99    0.29
   8  -6  12   18.38    1.24
   8  -6  12   15.23    1.19
  -8   7  17   14.94    1.12
  -8   7  15    4.11    0.59
  -8   7  13   10.17    0.86
  -8   7  11   29.87    1.41
  -8   7   9   17.00    1.02
   8  -7  -9   18.02    0.95
   8  -7  -7   17.55    0.97
   8  -7  -5   21.24    1.09
   8  -7  -3    3.95    0.50
   8  -7  -1   16.45    1.01
   8  -7   1   36.68    1.57
   8  -7   3   13.67    0.98
   8  -7   5   18.44    1.18
   8  -7   7   10.70    0.93
   8  -7   7    8.09    0.76
   8  -7   9    3.11    0.51
   8  -7   9    3.38    0.55
   8  -7  11    3.61    0.58
   8  -7  11    3.05    0.54
  -8   8  16   -0.58    0.29
  -8   8  14    3.74    0.56
  -8   8  12    0.26    0.25
  -8   8  10   21.32    1.21
  -8   8   8    0.28    0.20
   8  -8  -8    0.12    0.12
   8  -8  -6    9.98    0.79
   8  -8  -4    0.26    0.17
   8  -8  -2    0.53    0.22
   8  -8   0    6.14    0.68
   8  -8   2   10.30    0.89
   8  -8   4    0.71    0.26
   8  -8   6   12.46    1.03
   8  -8   8    0.66    0.30
  -8   9  13    2.30    0.47
  -8   9  11   -0.25    0.25
  -8   9   9    2.07    0.41
  -8   9   7    0.23    0.19
   8  -9  -7    0.09    0.12
   8  -9  -5    0.90    0.27
   8  -9  -3    0.03    0.13
   8  -9  -1    2.82    0.49
   8  -9   1    0.10    0.15
   8  -9   3    2.20    0.46
   8  -9   5    0.04    0.17
  -8  10  10    8.55    0.85
   8 -10  -6    7.20    0.74
   8 -10  -4    0.29    0.17
   8 -10  -2   22.87    1.40
   8 -10   0    0.38    0.21
   8 -10   2    8.75    0.92
  -9   0  23    0.30    0.21
  -9   0  21   -0.19    0.16
  -9   0  19   -0.12    0.18
  -9   0  19    0.08    0.16
  -9   0  17   -0.12    0.15
  -9   0  15   -0.14    0.15
  -9   0  13   -0.43    0.18
  -9   0  11   -0.11    0.13
   9   0 -11    0.12    0.09
   9   0  -9    0.08    0.08
   9   0  -7   -0.09    0.11
   9   0  -5    0.03    0.09
   9   0  -3    0.08    0.11
   9   0  -1    0.03    0.09
   9   0   1   -0.05    0.11
   9   0   3   -0.04    0.10
   9   0   5    0.09    0.11
   9   0   7   -0.06    0.12
   9   0   9    0.02    0.10
   9   0  11   -0.28    0.19
   9   0  11    0.17    0.13
   9   0  13   -0.37    0.23
  -9   1  22   16.80    1.12
  -9  -1  22   16.49    1.05
  -9  -1  22   14.76    1.11
  -9   1  20    4.36    0.56
  -9  -1  20    4.42    0.53
  -9   1  18    3.41    0.48
  -9  -1  18    3.89    0.47
  -9   1  16    2.05    0.36
  -9  -1  16    2.24    0.34
  -9   1  16    1.80    0.28
  -9   1  14   22.75    1.05
  -9  -1  14   22.86    0.97
   9  -1 -12    0.57    0.14
  -9   1  12    0.92    0.23
  -9  -1  12    0.81    0.20
  -9   1  10   33.51    1.13
  -9  -1  10   31.76    1.01
   9  -1 -10   32.60    0.98
   9   1  -8    3.34    0.34
   9  -1  -8    2.73    0.30
   9   1  -6  110.20    1.93
   9  -1  -6  110.50    1.88
   9   1  -4    3.39    0.36
   9  -1  -4    4.29    0.39
   9  -1  -2   21.61    0.88
   9   1  -2   20.59    0.86
   9   1   0    0.58    0.17
   9  -1   0    0.44    0.15
   9  -1   2    7.83    0.57
   9   1   2    7.79    0.56
   9  -1   4    7.61    0.58
   9   1   4    7.89    0.57
   9  -1   4    7.48    0.56
   9  -1   6   34.85    1.28
   9   1   6   34.59    1.22
   9  -1   6   35.58    1.31
   9  -1   8    0.71    0.23
   9   1   8    0.73    0.21
   9  -1   8    0.83    0.22
   9  -1  10   19.04    1.00
   9   1  10   18.67    0.94
   9  -1  10   18.21    1.11
   9  -1  12    1.41    0.36
   9  -1  14    9.60    0.92
  -9   2  23    6.43    0.75
  -9   2  21   10.11    0.90
  -9  -2  21   10.19    0.79
  -9   2  19   27.73    1.37
  -9  -2  19   26.07    1.17
  -9   2  17   28.07    1.31
  -9  -2  17   29.40    1.16
  -9   2  15    8.72    0.70
  -9  -2  15    9.30    0.62
  -9   2  13   23.24    1.10
  -9  -2  13   23.47    0.90
   9  -2 -13   23.26    0.79
  -9   2  11   28.92    1.13
  -9  -2  11   28.62    0.94
  -9   2  11   26.99    0.63
   9  -2 -11   27.59    0.89
  -9  -2   9   97.01    1.60
   9  -2  -9   95.66    1.72
   9  -2  -7   35.79    1.08
  -9   2   7   27.75    0.39
   9  -2  -5   39.44    1.17
   9   2  -5   41.72    1.25
  -9   2   5   38.47    0.66
   9  -2  -3   18.00    0.83
   9   2  -3   18.42    0.84
   9  -2  -1   95.92    1.97
   9   2  -1   97.21    1.92
   9  -2   1   27.18    1.09
   9   2   1   28.24    1.05
   9  -2   1   26.81    0.89
   9  -2   3   32.11    1.09
   9  -2   3   34.00    1.24
   9   2   3   34.36    1.18
   9  -2   5   22.81    1.06
   9   2   5   22.95    0.99
   9  -2   5   21.47    0.99
   9  -2   7   14.83    0.89
   9   2   7   13.00    0.76
   9  -2   7   14.10    0.88
   9  -2   9   16.54    0.96
   9   2   9   15.12    0.83
   9  -2   9   15.11    0.99
   9  -2  11   23.51    1.17
   9  -2  11   21.59    1.27
   9  -2  13   10.87    0.97
   9  -2  15    2.28    0.47
  -9   3  22    2.44    0.49
  -9   3  20   22.83    1.32
  -9   3  18    9.90    0.84
  -9  -3  18    9.56    0.67
  -9   3  16   37.79    1.52
  -9  -3  16   38.47    1.23
  -9   3  14   47.37    1.66
  -9  -3  14   49.70    1.29
  -9   3  12   64.57    1.81
  -9  -3  12   65.73    1.37
   9  -3 -12   63.97    1.36
   9  -3 -10   14.59    0.68
  -9  -3  10   15.81    0.62
   9  -3  -8   52.99    1.34
  -9  -3   8   49.18    1.03
   9  -3  -6    7.47    0.53
   9  -3  -4  155.60    2.47
   9  -3  -2   22.49    0.98
   9  -3   0  152.96    2.63
   9   3   0  151.46    2.49
   9  -3   0  149.97    1.95
   9  -3   2   10.83    0.74
   9   3   2   10.54    0.67
   9  -3   2    9.22    0.58
   9  -3   4   61.64    1.79
   9   3   4   59.33    1.59
   9  -3   4   58.51    1.58
   9  -3   6   11.19    0.79
   9   3   6   11.26    0.71
   9  -3   6    9.15    0.70
   9  -3   8   12.50    0.87
   9   3   8   13.42    0.78
   9  -3   8   12.29    0.89
   9  -3  10   21.16    1.16
   9  -3  10   18.69    1.17
   9  -3  12   36.58    1.55
   9  -3  12   33.83    1.66
   9  -3  14    1.46    0.38
  -9   4  21    8.13    0.84
  -9   4  19    2.25    0.46
  -9   4  17   21.53    1.23
  -9   4  15   21.81    1.18
  -9   4  13   39.06    1.54
   9  -4 -11   26.71    0.95
  -9   4  11   26.42    1.19
   9  -4  -9   18.21    0.82
  -9  -4   7   32.73    0.70
   9  -4  -7   38.06    1.23
   9  -4  -5   14.52    0.79
   9  -4  -3   32.30    1.21
   9  -4  -1   66.27    1.81
   9  -4  -1   64.35    1.21
   9  -4   1   19.87    1.01
   9  -4   1   17.99    0.76
   9  -4   3   23.09    1.14
   9  -4   3   21.51    0.94
   9  -4   5   19.74    1.09
   9  -4   5   17.74    0.95
   9  -4   7   17.31    1.05
   9  -4   7   16.20    0.98
   9  -4   9    6.15    0.66
   9  -4   9    5.71    0.64
   9  -4  11    6.34    0.73
   9  -4  11    7.13    0.72
   9  -4  13    5.09    0.69
   9  -4  13    6.09    0.68
  -9   5  20    1.96    0.45
  -9   5  18    3.04    0.54
  -9   5  16    1.85    0.40
  -9   5  14   14.68    1.00
  -9   5  12    0.07    0.20
  -9   5  10   20.56    1.07
   9  -5 -10   21.51    0.93
   9  -5  -8    0.01    0.07
   9  -5  -6   40.56    1.37
   9  -5  -4    0.49    0.21
   9  -5  -2   14.91    0.89
   9  -5   0    2.75    0.41
   9  -5   0    2.39    0.27
   9  -5   2    9.54    0.76
   9  -5   2    9.08    0.60
   9  -5   4    0.80    0.23
   9  -5   4    0.64    0.26
   9  -5   6    9.66    0.81
   9  -5   6    8.29    0.71
   9  -5   8   -0.13    0.16
   9  -5   8    0.29    0.21
   9  -5  10   25.04    1.38
   9  -5  10   21.53    1.31
   9  -5  12    0.66    0.28
   9  -5  12    0.01    0.11
  -9   6  19    0.32    0.21
  -9   6  17    0.35    0.26
  -9   6  15    0.71    0.29
  -9   6  13    2.44    0.45
   9  -6 -11    0.16    0.11
  -9   6  11    0.06    0.21
   9  -6  -9    1.45    0.28
   9  -6  -7    1.60    0.30
   9  -6  -5    8.50    0.69
   9  -6  -3    8.39    0.70
   9  -6  -1    1.08    0.27
   9  -6   1    3.17    0.47
   9  -6   3    0.61    0.24
   9  -6   5    1.01    0.27
   9  -6   5    1.02    0.31
   9  -6   7    0.04    0.14
   9  -6   7    0.30    0.23
   9  -6   9    0.32    0.19
   9  -6   9    0.34    0.19
   9  -6  11   -0.06    0.18
   9  -6  11    0.04    0.15
  -9   7  18   13.04    1.09
  -9   7  16    0.47    0.30
  -9   7  14    0.34    0.22
  -9   7  12    5.17    0.65
  -9   7  10   29.57    1.38
   9  -7 -10   31.21    1.27
   9  -7  -8   11.20    0.79
   9  -7  -6   20.20    1.09
   9  -7  -4    1.83    0.35
   9  -7  -2   15.44    1.00
   9  -7   0    5.35    0.61
   9  -7   2   26.22    1.37
   9  -7   4    4.28    0.59
   9  -7   6   13.01    1.04
   9  -7   8   -0.23    0.16
   9  -7  10    3.03    0.54
   9  -7  10    2.86    0.54
  -9   8  15   12.06    1.02
  -9   8  13   18.27    1.23
  -9   8  11   11.66    0.96
  -9   8   9   11.48    0.90
   9  -8  -9   12.00    0.85
   9  -8  -7   11.52    0.86
   9  -8  -5   46.69    1.75
   9  -8  -3   12.89    0.95
   9  -8  -1   16.60    1.10
   9  -8   1    9.50    0.86
   9  -8   3    4.63    0.64
   9  -8   5   22.89    1.41
   9  -8   7   12.34    1.07
  -9   9  12   15.87    1.16
  -9   9  10    2.57    0.48
  -9   9   8   38.45    1.68
   9  -9  -8   39.20    1.64
   9  -9  -6   11.31    0.91
   9  -9  -4   18.33    1.19
   9  -9  -2    8.74    0.84
   9  -9   0   38.55    1.79
   9  -9   2    4.54    0.64
   9  -9   4   10.34    0.99
  -9  10   7    8.98    0.84
   9 -10  -7   10.21    0.91
   9 -10  -5    8.05    0.82
   9 -10  -3    5.45    0.69
   9 -10  -1   13.83    1.12
 -10   0  22    7.18    0.74
 -10   0  20   45.96    1.74
 -10   0  18    0.41    0.21
 -10   0  16   50.97    1.63
 -10   0  14   40.02    1.37
 -10   0  12   59.97    1.59
  10   0 -10   43.03    1.23
  10   0  -8   92.95    1.81
  10   0  -6    2.73    0.33
  10   0  -4  147.36    2.36
  10   0  -2    2.19    0.31
  10   0   0  142.60    2.44
  10   0   2   70.68    1.77
  10   0   4   75.76    1.88
  10   0   6    2.86    0.39
  10   0   8    0.78    0.23
  10   0  10   17.61    0.98
 -10   1  23   10.39    0.93
 -10  -1  23   10.62    0.89
 -10   1  21   20.50    1.24
 -10  -1  21   20.40    1.15
 -10   1  19    2.31    0.42
 -10  -1  19    2.29    0.39
 -10   1  17   19.91    1.09
 -10  -1  17   20.72    1.03
 -10   1  15   18.92    1.02
 -10  -1  15   18.07    0.92
 -10   1  13   38.20    1.37
 -10  -1  13   39.58    1.27
  10  -1 -13   37.89    1.10
 -10   1  11   45.12    1.40
 -10  -1  11   45.24    1.29
  10  -1 -11   44.43    1.22
  10   1  -9   54.13    1.41
  10  -1  -9   51.05    1.32
  10   1  -7   22.80    0.93
  10  -1  -7   22.26    0.89
  10   1  -5    4.89    0.45
  10  -1  -5    4.95    0.44
  10   1  -3   85.82    1.85
  10  -1  -3   86.18    1.85
  10  -1  -1   64.93    1.64
  10   1  -1   64.87    1.63
  10  -1   1   28.91    1.13
  10   1   1   31.22    1.15
  10  -1   3   21.28    1.01
  10   1   3   21.22    0.97
  10  -1   5    4.13    0.46
  10   1   5    4.83    0.48
  10  -1   7   37.99    1.42
  10   1   7   37.72    1.36
  10  -1   7   38.76    1.47
  10   1   9   10.89    0.75
  10  -1   9   10.91    0.84
  10  -1   9   11.21    0.80
  10  -1  11    9.74    0.76
  10  -1  11    8.64    0.82
  10  -1  13    6.90    0.78
 -10   2  22   15.08    1.12
 -10  -2  22   13.65    0.94
 -10   2  20    7.77    0.78
 -10  -2  20    7.34    0.65
 -10  -2  18    4.64    0.50
 -10   2  18    4.77    0.59
 -10   2  16    0.11    0.19
 -10  -2  16    0.27    0.16
 -10   2  14   10.40    0.77
 -10  -2  14    9.98    0.63
  10  -2 -14   10.57    0.57
 -10   2  12    0.21    0.17
  10  -2 -12    0.07    0.08
 -10  -2  12    0.07    0.11
 -10  -2  10   51.78    1.26
  10  -2 -10   49.55    1.31
  10  -2  -8   10.04    0.61
  10  -2  -6   43.14    1.28
  10   2  -6   43.80    1.32
  10  -2  -4    1.90    0.28
  10   2  -4    1.35    0.26
  10  -2  -2   16.02    0.83
  10   2  -2   14.54    0.79
  10  -2   0   -0.03    0.11
  10   2   0   -0.06    0.14
  10  -2   2   12.98    0.81
  10   2   2   12.84    0.76
  10  -2   4    1.56    0.31
  10  -2   4    1.40    0.27
  10   2   4    1.37    0.26
  10  -2   6   29.44    1.28
  10   2   6   30.15    1.21
  10  -2   6   27.38    1.21
  10  -2   8    2.46    0.39
  10  -2   8    1.45    0.33
  10   2   8    1.57    0.29
  10  -2  10    7.76    0.71
  10  -2  10    7.93    0.77
  10  -2  12    1.06    0.32
 -10   3  21    0.01    0.13
 -10   3  19    0.19    0.20
 -10   3  17   -0.10    0.22
 -10  -3  17   -0.13    0.13
 -10   3  15    0.11    0.21
 -10  -3  15    0.13    0.11
 -10   3  13    0.78    0.26
 -10  -3  13    0.73    0.19
  10  -3 -13    0.45    0.14
 -10   3  11    0.45    0.21
 -10  -3  11    0.55    0.15
  10  -3 -11    0.39    0.14
 -10  -3   9    0.13    0.10
  10  -3  -9    0.08    0.10
  10  -3  -7    5.72    0.48
  10  -3  -5    0.76    0.21
  10  -3  -3    1.15    0.26
  10  -3  -1    2.22    0.34
  10   3  -1    2.13    0.33
  10  -3   1    0.37    0.13
  10  -3   1    0.53    0.21
  10   3   1    0.50    0.17
  10  -3   3    1.41    0.25
  10  -3   3    1.39    0.29
  10   3   3    1.33    0.27
  10  -3   5    0.15    0.14
  10  -3   5    0.02    0.15
  10   3   5    0.18    0.12
  10  -3   7    0.45    0.21
  10  -3   7    0.34    0.19
  10   3   7    0.27    0.15
  10  -3   9    0.30    0.19
  10  -3   9    0.09    0.15
  10   3   9   -0.11    0.13
  10  -3  11    0.20    0.18
  10  -3  11    0.04    0.15
  10  -3  13    0.25    0.26
 -10   4  22   11.42    1.03
 -10   4  20   -0.54    0.29
 -10   4  18    8.63    0.82
 -10   4  16    9.08    0.81
 -10   4  14    3.69    0.53
 -10   4  12    8.28    0.72
  10  -4 -12    9.02    0.58
  10  -4 -10   11.53    0.68
  10  -4  -8   12.39    0.74
  10  -4  -6   22.61    1.02
  10  -4  -4    5.38    0.52
  10  -4  -2   39.42    1.42
  10  -4   0    0.07    0.08
  10  -4   0   -0.22    0.16
  10  -4   2   33.87    1.40
  10  -4   2   29.73    1.07
  10  -4   4    0.60    0.20
  10  -4   4    0.39    0.20
  10  -4   6   14.35    0.98
  10  -4   6   13.80    0.89
  10  -4   8    5.99    0.66
  10  -4   8    5.51    0.62
  10  -4  10   16.31    1.10
  10  -4  10   16.20    1.12
  10  -4  12   -0.57    0.29
  10  -4  12   -0.10    0.14
 -10   5  21   15.41    1.21
 -10   5  19    7.49    0.81
 -10   5  17    9.71    0.89
 -10   5  15   14.97    1.07
 -10   5  13   10.99    0.87
  10  -5 -11   38.13    1.28
 -10   5  11   38.20    1.52
  10  -5  -9   50.18    1.53
  10  -5  -7   15.81    0.88
  10  -5  -5   45.25    1.54
  10  -5  -3   21.49    1.09
  10  -5  -1    5.89    0.59
  10  -5   1   33.82    1.44
  10  -5   3   35.83    1.53
  10  -5   3   32.49    1.21
  10  -5   5   13.10    0.96
  10  -5   5   12.16    0.82
  10  -5   7   10.09    0.88
  10  -5   7    9.12    0.77
  10  -5   9    4.99    0.62
  10  -5   9    6.68    0.74
  10  -5  11   15.60    1.15
  10  -5  11   14.67    1.13
 -10   6  18   -0.18    0.24
 -10   6  16   25.10    1.41
 -10   6  14   12.96    1.01
 -10   6  12   50.92    1.87
 -10   6  10   32.29    1.44
  10  -6 -10   33.19    1.29
  10  -6  -8   26.89    1.20
  10  -6  -6    0.36    0.19
  10  -6  -4   86.24    2.26
  10  -6  -2   12.69    0.90
  10  -6   0   55.89    1.93
  10  -6   2   14.84    1.03
  10  -6   4   20.97    1.26
  10  -6   6    4.39    0.61
  10  -6   8   26.43    1.49
  10  -6   8   24.81    1.35
  10  -6  10    2.76    0.49
  10  -6  10    3.06    0.54
 -10   7  17   14.07    1.14
 -10   7  15   14.00    1.09
 -10   7  13    1.81    0.43
 -10   7  11   17.43    1.12
  10  -7  -9   31.27    1.34
  10  -7  -7    9.89    0.78
  10  -7  -5    8.21    0.74
  10  -7  -3   12.15    0.92
  10  -7  -1   16.27    1.08
  10  -7   1   25.75    1.39
  10  -7   3   18.06    1.20
  10  -7   5    2.63    0.51
  10  -7   7    6.55    0.77
 -10   8  16    0.34    0.26
 -10   8  14    6.76    0.81
 -10   8  12    0.30    0.25
 -10   8  10   14.09    1.04
  10  -8  -8    0.34    0.18
  10  -8  -6   14.87    1.03
  10  -8  -4    0.76    0.26
  10  -8  -2    5.41    0.64
  10  -8   0    1.18    0.33
  10  -8   2   17.97    1.23
  10  -8   4    1.29    0.38
  10  -8   6    0.44    0.28
 -10   9  11    0.06    0.19
 -10   9   9    0.11    0.23
  10  -9  -7   -0.22    0.18
  10  -9  -5    1.32    0.32
  10  -9  -3   -0.13    0.16
  10  -9  -1    2.07    0.43
  10  -9   1    0.27    0.18
  10  -9   3   -0.12    0.12
 -11   0  23   -0.03    0.18
 -11   0  21   -0.02    0.13
 -11   0  19   -0.10    0.14
 -11   0  17   -0.38    0.22
 -11   0  15   -0.59    0.23
 -11   0  13    0.05    0.13
 -11   0  11    0.04    0.14
  11   0 -11    0.87    0.21
  11   0  -9    0.18    0.12
  11   0  -7    0.02    0.11
  11   0  -5    0.02    0.09
  11   0  -3    0.00    0.10
  11   0  -1   -0.06    0.14
  11   0   1    0.08    0.13
  11   0   3    0.20    0.17
  11   0   5    0.06    0.16
  11   0   7   -0.05    0.17
  11   0   9   -0.01    0.10
 -11   1  22    2.62    0.48
 -11  -1  22    2.60    0.45
 -11   1  20    1.63    0.36
 -11  -1  20    0.94    0.28
 -11   1  18   14.52    0.98
 -11  -1  18   13.26    0.88
 -11   1  16    1.76    0.37
 -11  -1  16    2.01    0.35
 -11   1  14   10.05    0.76
 -11  -1  14   10.14    0.70
  11  -1 -14   10.51    0.62
 -11   1  12    7.11    0.60
 -11  -1  12    6.96    0.56
  11  -1 -12    6.43    0.50
  11   1 -10   26.37    1.05
  11  -1 -10   28.01    1.04
  11   1  -8    1.61    0.27
  11  -1  -8    1.51    0.26
  11   1  -6   15.33    0.82
  11  -1  -6   14.36    0.78
  11   1  -4    7.47    0.58
  11  -1  -4    7.79    0.59
  11   1  -2   46.84    1.45
  11  -1  -2   48.14    1.47
  11   1   0    0.65    0.20
  11  -1   0    0.34    0.17
  11   1   2   10.17    0.71
  11  -1   2    9.54    0.70
  11   1   4    1.21    0.28
  11  -1   4    1.07    0.28
  11   1   6   35.16    1.36
  11  -1   6   34.35    1.40
  11   1   8    7.73    0.66
  11  -1   8    9.05    0.74
  11  -1  10    5.04    0.58
 -11   2  23    6.70    0.78
 -11   2  21    3.17    0.54
 -11  -2  21    3.88    0.51
 -11   2  19   10.76    0.89
 -11  -2  19   11.23    0.79
 -11   2  17   29.50    1.39
 -11  -2  17   32.77    1.27
 -11   2  15   39.41    1.58
 -11  -2  15   42.34    1.35
 -11   2  13   11.98    0.81
 -11  -2  13   11.09    0.68
  11  -2 -13   10.60    0.63
 -11  -2  11   21.98    0.89
  11  -2 -11   24.25    0.96
  11  -2  -9   11.25    0.68
  11   2  -7   73.34    1.80
  11  -2  -7   73.87    1.75
  11  -2  -5   81.45    1.88
  11   2  -5   79.79    1.89
  11  -2  -3   14.32    0.82
  11   2  -3   14.88    0.83
  11  -2  -1   12.73    0.79
  11   2  -1   11.35    0.75
  11  -2   1   15.92    0.92
  11   2   1   15.76    0.89
  11  -2   3   35.90    1.41
  11   2   3   35.81    1.35
  11  -2   5   11.61    0.83
  11   2   5   11.81    0.80
  11  -2   5   13.01    0.82
  11  -2   7   40.61    1.59
  11  -2   7   37.80    1.51
  11  -2   9    5.17    0.61
  11   2   9    4.57    0.53
  11  -2   9    4.37    0.54
  11  -2  11    4.72    0.63
  11  -2  11    4.81    0.59
 -11   3  22    1.71    0.40
 -11   3  20   35.14    1.68
 -11   3  18    4.71    0.62
 -11   3  16   58.40    1.99
 -11   3  14   16.67    1.03
 -11  -3  14   16.09    0.77
 -11   3  12   50.71    1.69
 -11  -3  12   51.82    1.30
  11  -3 -12   51.10    1.41
 -11  -3  10   15.91    0.69
  11  -3 -10   16.25    0.82
  11  -3  -8   19.20    0.92
  11  -3  -6   51.57    1.54
  11  -3  -4  125.18    2.46
  11  -3  -2    0.78    0.23
  11   3  -2    0.64    0.21
  11  -3   0   69.81    1.96
  11   3   0   72.77    1.90
  11  -3   2    8.83    0.72
  11   3   2    8.28    0.66
  11  -3   2    7.87    0.55
  11  -3   4   46.18    1.69
  11   3   4   45.11    1.54
  11  -3   4   43.04    1.42
  11  -3   6   10.60    0.84
  11   3   6   11.78    0.80
  11  -3   6    9.30    0.74
  11  -3   8   33.47    1.52
  11   3   8   32.81    1.35
  11  -3   8   31.30    1.44
  11  -3  10    1.41    0.33
  11  -3  10    0.95    0.30
  11  -3  12   15.42    1.09
  11  -3  12   13.74    1.10
 -11   4  21    1.68    0.43
 -11   4  19   15.21    1.12
 -11   4  17   47.38    1.88
 -11   4  15   10.97    0.91
 -11   4  13    8.11    0.74
  11  -4 -13    8.91    0.60
  11  -4 -11   24.35    1.02
  11  -4  -9   12.13    0.75
  11  -4  -7   18.78    0.96
  11  -4  -5   29.06    1.23
  11  -4  -3   45.80    1.58
  11  -4  -1   35.72    1.44
  11  -4   1   14.65    0.96
  11  -4   3    2.04    0.31
  11  -4   3    2.09    0.40
  11  -4   5    4.77    0.59
  11  -4   5    5.58    0.56
  11  -4   7   48.21    1.88
  11  -4   7   43.38    1.67
  11  -4   9    7.29    0.76
  11  -4   9    6.03    0.69
  11  -4  11    1.04    0.33
  11  -4  11    0.89    0.29
 -11   5  20   -0.20    0.26
 -11   5  18   13.06    1.05
 -11   5  16    0.09    0.28
 -11   5  14   20.39    1.24
 -11   5  12   -0.05    0.21
  11  -5 -12    0.07    0.11
  11  -5 -10    8.41    0.65
  11  -5  -8    1.59    0.30
  11  -5  -6   30.20    1.29
  11  -5  -4   11.97    0.84
  11  -5  -2    2.61    0.42
  11  -5   0    0.20    0.16
  11  -5   2   20.65    1.20
  11  -5   4    0.31    0.20
  11  -5   6   14.08    1.05
  11  -5   6   11.33    0.84
  11  -5   8    0.09    0.17
  11  -5   8    0.20    0.18
  11  -5  10    7.19    0.79
  11  -5  10    8.18    0.84
 -11   6  19    1.74    0.44
 -11   6  17    0.54    0.29
 -11   6  15    2.64    0.53
 -11   6  13    0.10    0.24
 -11   6  11    0.02    0.22
  11  -6 -11   -0.18    0.14
  11  -6  -9    0.97    0.24
  11  -6  -7    1.12    0.28
  11  -6  -5   -0.09    0.15
  11  -6  -3    2.19    0.39
  11  -6  -1    4.60    0.57
  11  -6   1    0.37    0.20
  11  -6   3   -0.15    0.20
  11  -6   5    0.11    0.17
  11  -6   7    0.33    0.19
  11  -6   9    0.20    0.18
 -11   7  16    7.26    0.83
 -11   7  14   10.63    0.98
 -11   7  12    0.59    0.30
  11  -7 -10    0.83    0.23
  11  -7  -8    9.10    0.77
  11  -7  -6   21.79    1.21
  11  -7  -4    3.14    0.48
  11  -7  -2   22.56    1.29
  11  -7   0   -0.09    0.17
  11  -7   2   15.85    1.14
  11  -7   4    0.95    0.34
  11  -7   6    7.34    0.82
 -11   8  15   16.92    1.27
 -11   8  13   10.53    0.99
 -11   8  11   15.03    1.13
  11  -8  -9   15.33    1.02
  11  -8  -7    8.64    0.79
  11  -8  -5   21.24    1.26
  11  -8  -3   11.28    0.95
  11  -8  -1   10.65    0.96
  11  -8   1    9.33    0.91
  11  -8   3    7.04    0.82
 -11   9  10    7.97    0.84
  11  -9  -8   28.70    1.49
  11  -9  -6    7.17    0.77
  11  -9  -4   21.61    1.36
  11  -9  -2    4.00    0.61
  11  -9   0   14.50    1.17
 -12   0  22    8.03    0.79
 -12   0  20   51.25    1.88
 -12   0  18    2.71    0.44
 -12   0  16   35.59    1.42
 -12   0  14   44.02    1.55
 -12   0  12   16.14    0.88
  12   0 -12   16.70    0.86
  12   0 -10    4.34    0.45
  12   0  -8  108.10    2.22
  12   0  -6   28.66    1.16
  12   0  -4  105.63    2.24
  12   0  -2    7.00    0.60
  12   0   0   47.97    1.58
  12   0   2    1.80    0.33
  12   0   4  104.12    2.45
  12   0   6    0.84    0.25
  12   0   8   18.73    1.09
  12   0  10    5.74    0.63
 -12   1  21   15.89    1.11
 -12  -1  21   17.15    1.09
 -12   1  19   21.40    1.23
 -12  -1  19   21.62    1.16
 -12   1  17    5.77    0.62
 -12  -1  17    5.64    0.58
 -12   1  15   14.20    0.94
 -12  -1  15   15.64    0.89
 -12   1  13   21.64    1.08
 -12  -1  13   21.95    1.01
  12  -1 -13   21.57    0.95
  12  -1 -11   19.37    0.92
  12   1  -9   70.02    1.81
  12  -1  -9   73.41    1.78
  12   1  -7   35.87    1.29
  12  -1  -7   32.69    1.22
  12   1  -5   -0.06    0.15
  12  -1  -5   -0.03    0.12
  12   1  -3   31.76    1.26
  12  -1  -3   32.01    1.26
  12   1  -1   53.30    1.65
  12  -1  -1   55.60    1.69
  12   1   1   16.74    0.94
  12  -1   1   16.05    0.94
  12   1   3   35.25    1.39
  12  -1   3   37.10    1.46
  12   1   5    5.93    0.59
  12  -1   5    5.88    0.61
  12   1   7    3.12    0.45
  12  -1   7    2.88    0.44
  12   1   9   11.32    0.85
  12  -1   9   10.05    0.83
 -12   2  22    1.77    0.44
 -12   2  20    4.33    0.60
 -12  -2  20    3.81    0.50
 -12   2  18    2.79    0.47
 -12  -2  18    3.34    0.44
 -12   2  16    1.11    0.32
 -12  -2  16    0.86    0.24
 -12   2  14   42.59    1.60
 -12  -2  14   42.27    1.36
  12  -2 -14   44.56    1.35
 -12  -2  12    0.45    0.18
  12  -2 -12    0.31    0.14
  12  -2 -10   39.08    1.31
  12  -2  -8    2.59    0.36
  12   2  -6    0.46    0.19
  12  -2  -6    0.16    0.12
  12   2  -4    2.50    0.38
  12  -2  -4    2.94    0.40
  12  -2  -2   25.26    1.16
  12   2  -2   24.31    1.13
  12   2   0    1.17    0.28
  12  -2   0    1.11    0.26
  12  -2   2   17.44    1.02
  12   2   2   15.52    0.93
  12   2   4    3.39    0.45
  12  -2   4    2.37    0.40
  12  -2   6   10.52    0.84
  12   2   6   10.97    0.81
  12   2   8    2.71    0.43
  12  -2   8    2.38    0.41
  12  -2  10   13.08    0.98
 -12   3  21    0.40    0.25
 -12   3  19    6.15    0.72
 -12   3  17   -0.17    0.25
 -12   3  15   -0.05    0.25
 -12   3  13    0.60    0.26
  12  -3 -13    0.56    0.17
 -12  -3  11    0.39    0.16
  12  -3 -11    0.64    0.20
  12  -3  -9    1.28    0.27
  12  -3  -7    3.69    0.44
  12  -3  -5    8.16    0.66
  12  -3  -3    0.39    0.21
  12   3  -3    0.12    0.15
  12  -3  -1    0.36    0.18
  12   3  -1    0.24    0.17
  12  -3   1    0.31    0.17
  12   3   1    0.14    0.14
  12  -3   3    2.81    0.43
  12   3   3    3.14    0.44
  12  -3   5    0.13    0.15
  12  -3   5    0.23    0.16
  12   3   5    0.15    0.14
  12  -3   7    0.60    0.25
  12  -3   7    0.59    0.23
  12   3   7    0.76    0.24
  12  -3   9    0.02    0.13
  12  -3   9   -0.13    0.18
 -12   4  20    0.38    0.26
 -12   4  18   11.21    0.98
 -12   4  16   -0.05    0.24
 -12   4  14   19.34    1.18
 -12   4  12    6.86    0.69
  12  -4 -12    6.65    0.56
  12  -4 -10   20.37    1.00
  12  -4  -8    5.38    0.54
  12  -4  -6    6.37    0.60
  12  -4  -4    2.00    0.36
  12  -4  -2    7.22    0.67
  12  -4   0    6.54    0.66
  12  -4   2   25.04    1.31
  12  -4   4    1.47    0.34
  12  -4   6    6.79    0.73
  12  -4   6    6.51    0.64
  12  -4   8   -0.26    0.16
  12  -4   8    0.04    0.14
  12  -4  10    2.97    0.51
  12  -4  10    2.56    0.46
 -12   5  19    9.89    0.96
 -12   5  17    2.02    0.48
 -12   5  15   24.43    1.40
 -12   5  13   17.47    1.14
  12  -5 -11   13.46    0.84
  12  -5  -9   27.72    1.24
  12  -5  -7   29.21    1.31
  12  -5  -5   24.06    1.22
  12  -5  -3    6.64    0.67
  12  -5  -1   10.90    0.87
  12  -5   1   20.92    1.23
  12  -5   3   22.56    1.32
  12  -5   5   17.68    1.20
  12  -5   7    7.62    0.82
 -12   6  18    6.55    0.80
 -12   6  16   10.20    0.98
 -12   6  14    4.19    0.63
 -12   6  12   37.08    1.67
  12  -6 -10   16.41    0.99
  12  -6  -8   56.06    1.88
  12  -6  -6    4.55    0.55
  12  -6  -4   21.67    1.23
  12  -6  -2   11.63    0.93
  12  -6   0   39.23    1.73
  12  -6   2    8.08    0.82
  12  -6   4   32.65    1.67
  12  -6   6    0.45    0.26
 -12   7  15   10.42    1.02
 -12   7  13   10.92    0.99
 -12   7  11    4.82    0.67
  12  -7  -9   15.18    1.02
  12  -7  -7   11.54    0.91
  12  -7  -5    6.13    0.67
  12  -7  -3   21.62    1.29
  12  -7  -1   12.61    1.01
  12  -7   1    6.25    0.73
  12  -7   3   10.03    0.95
  12  -7   5    5.99    0.78
 -12   8  14   17.38    1.31
 -12   8  12   -0.05    0.22
 -12   8  10    3.27    0.58
  12  -8 -10    2.62    0.45
  12  -8  -8   -0.35    0.19
  12  -8  -6    4.82    0.61
  12  -8  -4   -0.21    0.22
  12  -8  -2   12.97    1.06
  12  -8   0   -0.44    0.24
  12  -8   2   14.17    1.15
  12  -9  -7   -0.20    0.16
  12  -9  -5    7.80    0.83
  12  -9  -3   -0.29    0.20
 -13   0  21   -0.14    0.20
 -13   0  19   -0.15    0.17
 -13   0  17   -0.34    0.22
 -13   0  15   -0.34    0.20
  13   0 -13    0.57    0.21
 -13   0  13    0.27    0.17
  13   0 -11   -0.48    0.19
  13   0  -9   -0.13    0.14
  13   0  -7   -0.16    0.13
  13   0  -5   -0.11    0.13
  13   0  -3   -0.22    0.16
  13   0  -1    0.19    0.16
  13   0   1    0.00    0.16
  13   0   3    0.02    0.14
  13   0   5    0.28    0.19
  13   0   7   -0.13    0.15
  13   0   9    0.00    0.10
 -13   1  22    3.98    0.60
 -13  -1  22    3.71    0.54
 -13   1  20    3.29    0.53
 -13  -1  20    2.50    0.42
 -13  -1  18    5.41    0.60
 -13   1  18    4.87    0.61
 -13   1  16    0.16    0.20
 -13  -1  16   -0.38    0.20
 -13   1  14   16.69    0.99
 -13  -1  14   15.97    0.92
  13  -1 -14   16.74    0.88
 -13  -1  12    5.70    0.54
  13  -1 -12    5.49    0.52
  13   1 -10   39.27    1.40
  13  -1 -10   37.68    1.35
  13   1  -8    2.39    0.38
  13  -1  -8    1.86    0.32
  13   1  -6    5.41    0.54
  13  -1  -6    5.63    0.54
  13   1  -4    0.86    0.24
  13  -1  -4    0.77    0.24
  13  -1  -2    3.44    0.45
  13   1  -2    5.07    0.55
  13  -1   0    3.60    0.48
  13   1   0    4.08    0.49
  13   1   2   33.43    1.42
  13  -1   2   31.81    1.40
  13   1   4    2.70    0.43
  13  -1   4    2.71    0.44
  13   1   6    6.84    0.69
  13  -1   6    7.36    0.72
  13   1   8    2.22    0.42
  13  -1   8    1.73    0.37
  13  -1  10    7.78    0.78
 -13   2  21    6.99    0.79
 -13   2  19    5.04    0.65
 -13   2  17   15.04    1.07
 -13  -2  17   15.83    0.92
 -13   2  15   21.52    1.20
 -13  -2  15   23.98    1.07
 -13   2  13   22.90    1.19
 -13  -2  13   21.03    0.99
  13  -2 -13   22.03    1.02
  13  -2 -11   21.68    1.03
  13  -2  -9   16.60    0.92
  13   2  -7   32.10    1.31
  13  -2  -7   31.54    1.28
  13   2  -5    7.45    0.65
  13  -2  -5    8.16    0.67
  13   2  -3   44.22    1.58
  13  -2  -3   46.19    1.63
  13  -2  -1   11.33    0.82
  13   2  -1   11.40    0.82
  13  -2   1   20.08    1.13
  13   2   1   18.65    1.06
  13  -2   3   14.79    0.99
  13   2   3   15.29    0.98
  13  -2   5    7.71    0.74
  13   2   5    7.57    0.70
  13   2   7   16.84    1.06
  13  -2   7   17.87    1.14
  13  -2   9    6.74    0.74
 -13   3  20   22.82    1.41
 -13   3  18   13.51    1.06
 -13   3  16   28.47    1.48
 -13   3  14    8.40    0.78
  13  -3 -14    8.04    0.62
  13  -3 -12   31.95    1.26
  13  -3 -10    5.59    0.54
  13  -3  -8   70.38    1.94
  13  -3  -6   10.69    0.78
  13  -3  -4   84.05    2.23
  13  -3  -2    9.87    0.78
  13   3  -2    9.67    0.76
  13  -3   0   24.80    1.28
  13   3   0   26.20    1.26
  13  -3   2    6.03    0.65
  13   3   2    7.06    0.67
  13  -3   4   23.24    1.30
  13   3   4   21.34    1.16
  13   3   6    2.37    0.41
  13  -3   6    3.36    0.53
  13  -3   8   32.21    1.60
 -13   4  19   11.59    1.01
 -13   4  17   18.61    1.28
 -13   4  15    9.23    0.87
 -13   4  13    7.60    0.75
  13  -4 -13    6.23    0.56
  13  -4 -11   13.16    0.84
  13  -4  -9   18.57    1.02
  13  -4  -7   29.26    1.31
  13  -4  -5   13.88    0.93
  13  -4  -3   26.03    1.30
  13  -4  -1   11.07    0.87
  13  -4   1    9.91    0.85
  13  -4   3   13.19    1.00
  13  -4   5    1.71    0.39
  13  -4   7    9.29    0.89
 -13   5  18    2.31    0.50
 -13   5  16    0.55    0.28
 -13   5  14   15.56    1.12
  13  -5 -12    0.65    0.20
  13  -5 -10   26.30    1.25
  13  -5  -8    0.37    0.20
  13  -5  -6   15.65    1.01
  13  -5  -4    2.53    0.42
  13  -5  -2    2.18    0.42
  13  -5   0   -0.22    0.19
  13  -5   2    8.84    0.84
  13  -5   4    2.58    0.49
  13  -5   6   11.80    1.03
 -13   6  17    1.35    0.43
 -13   6  15   -0.09    0.23
 -13   6  13   -0.16    0.23
  13  -6 -11    1.00    0.28
  13  -6  -9   -0.16    0.14
  13  -6  -7    0.22    0.15
  13  -6  -5    1.00    0.31
  13  -6  -3    1.33    0.34
  13  -6  -1    0.18    0.17
  13  -6   1    0.73    0.28
  13  -6   3    0.11    0.18
  13  -6   5    0.85    0.31
 -13   7  14    9.91    0.98
 -13   7  12    3.11    0.56
  13  -7 -10    8.31    0.76
  13  -7  -8    3.78    0.53
  13  -7  -6    3.80    0.55
  13  -7  -4    1.30    0.33
  13  -7  -2   16.10    1.17
  13  -7   0    1.38    0.39
  13  -7   2    8.81    0.91
 -13   8  11   12.88    1.09
  13  -8  -9   21.58    1.31
  13  -8  -7    7.85    0.80
  13  -8  -5    2.77    0.51
  13  -8  -3   10.80    0.99
  13  -8  -1    7.16    0.82
 -14   0  22    3.39    0.54
 -14   0  20   12.02    0.95
 -14   0  18   10.42    0.86
 -14   0  16   16.99    1.06
 -14   0  14   24.47    1.20
  14   0 -14   25.48    1.16
  14   0 -12   63.86    1.84
  14   0 -10    9.97    0.75
  14   0  -8   10.93    0.79
  14   0  -6    3.64    0.47
  14   0  -4   93.54    2.33
  14   0  -2   33.23    1.42
  14   0   0   36.17    1.51
  14   0   2    0.01    0.14
  14   0   4   11.14    0.88
  14   0   6    6.95    0.71
  14   0   8   31.94    1.55
 -14   1  21    1.75    0.40
 -14  -1  21    2.48    0.45
 -14   1  19    7.52    0.77
 -14  -1  19    7.95    0.74
 -14   1  17   25.58    1.38
 -14  -1  17   23.95    1.21
 -14   1  15   14.94    1.00
 -14  -1  15   15.16    0.95
  14  -1 -15   16.05    0.90
 -14   1  13   11.29    0.83
 -14  -1  13   11.35    0.78
  14  -1 -13   10.80    0.76
  14   1 -11   22.62    1.12
  14  -1 -11   20.80    1.05
  14   1  -9    4.98    0.54
  14  -1  -9    5.23    0.54
  14   1  -7   56.43    1.78
  14  -1  -7   54.75    1.74
  14   1  -5   12.68    0.87
  14  -1  -5   12.16    0.84
  14   1  -3   17.05    1.02
  14  -1  -3   15.55    0.98
  14   1  -1   15.21    0.98
  14  -1  -1   16.12    1.02
  14   1   1   12.10    0.89
  14  -1   1   12.16    0.91
  14   1   3   15.98    1.04
  14  -1   3   17.62    1.12
  14   1   5    2.95    0.48
  14  -1   5    3.81    0.55
  14   1   7    9.61    0.85
  14  -1   7    8.96    0.84
 -14   2  20   -0.15    0.23
 -14   2  18    3.30    0.53
 -14   2  16    0.61    0.28
 -14  -2  16    0.51    0.19
 -14   2  14   18.28    1.11
 -14  -2  14   18.60    0.98
  14  -2 -14   19.50    1.00
 -14  -2  12    2.30    0.35
  14  -2 -12    2.95    0.41
  14  -2 -10   18.42    1.00
  14  -2  -8    3.65    0.46
  14   2  -8    3.38    0.46
  14   2  -6   22.42    1.15
  14  -2  -6   21.31    1.13
  14   2  -4    1.04    0.30
  14  -2  -4    1.47    0.32
  14   2  -2    6.95    0.67
  14  -2  -2    8.44    0.75
  14   2   0    1.94    0.37
  14  -2   0    1.86    0.37
  14   2   2   12.78    0.93
  14  -2   2   11.38    0.90
  14   2   4    0.72    0.26
  14  -2   4    0.91    0.29
  14   2   6    3.86    0.54
  14  -2   6    5.04    0.64
  14   2   8    0.09    0.15
  14  -2   8    0.27    0.21
 -14   3  19    0.49    0.29
 -14   3  17    1.32    0.38
 -14   3  15    1.38    0.36
  14  -3 -13   -0.03    0.11
  14  -3 -11    0.21    0.17
  14  -3  -9   -0.22    0.16
  14  -3  -7    1.72    0.33
  14  -3  -5    1.76    0.35
  14   3  -3    0.06    0.15
  14  -3  -3    0.02    0.15
  14   3  -1   -0.11    0.15
  14  -3  -1    0.37    0.20
  14   3   1   -0.15    0.16
  14  -3   1    0.07    0.17
  14   3   3   -0.32    0.21
  14  -3   3   -0.17    0.18
  14   3   5    0.14    0.16
  14  -3   5   -0.04    0.17
  14   3   7    0.15    0.18
  14  -3   7   -0.42    0.23
 -14   4  20    1.86    0.46
 -14   4  18    7.29    0.84
 -14   4  16    0.96    0.36
 -14   4  14   10.48    0.93
  14  -4 -12    1.96    0.35
  14  -4 -10    9.19    0.75
  14  -4  -8    0.96    0.27
  14  -4  -6   31.24    1.43
  14  -4  -4    0.12    0.13
  14  -4  -2   17.99    1.13
  14  -4   0   -0.04    0.17
  14  -4   2    6.88    0.76
  14  -4   4    3.43    0.55
  14  -4   6    8.53    0.87
 -14   5  17    5.47    0.76
 -14   5  15   21.50    1.37
 -14   5  13   19.26    1.24
  14  -5 -11   20.41    1.13
  14  -5  -9    2.91    0.45
  14  -5  -7   11.91    0.91
  14  -5  -5    4.88    0.60
  14  -5  -3   28.18    1.46
  14  -5  -1   29.63    1.52
  14  -5   1    8.98    0.87
  14  -5   3    1.97    0.42
  14  -5   5    7.03    0.81
 -14   6  16   13.56    1.16
 -14   6  14   13.90    1.12
  14  -6 -10    1.08    0.28
  14  -6  -8   31.43    1.51
  14  -6  -6   11.12    0.93
  14  -6  -4   20.58    1.27
  14  -6  -2    6.68    0.75
  14  -6   0   24.47    1.47
  14  -6   2    5.27    0.71
 -14   7  13   17.70    1.29
  14  -7 -11    6.13    0.68
  14  -7  -9    2.38    0.44
  14  -7  -7   11.93    0.99
  14  -7  -5   13.12    1.06
  14  -7  -3    7.02    0.80
  14  -7  -1   12.55    1.08
  14  -7   1    4.05    0.64
  14  -8  -8    0.44    0.19
  14  -8  -6    7.59    0.83
 -15   0  21   -0.08    0.20
 -15   0  19   -0.16    0.20
 -15   0  17   -0.03    0.20
 -15   0  15    0.39    0.24
  15   0 -13    0.40    0.17
  15   0 -11   -0.20    0.15
  15   0  -9    0.28    0.18
  15   0  -7   -0.61    0.23
  15   0  -5    0.28    0.17
  15   0  -3   -0.04    0.15
  15   0  -1    0.01    0.13
  15   0   1   -0.24    0.17
  15   0   3   -0.12    0.18
  15   0   5   -0.25    0.19
  15   0   7    0.10    0.13
 -15   1  20    0.42    0.26
 -15  -1  20    0.05    0.16
 -15   1  18   13.58    1.06
 -15  -1  18   13.21    0.95
 -15   1  16    2.26    0.45
 -15  -1  16    2.54    0.45
 -15   1  14   16.33    1.04
 -15  -1  14   16.26    0.97
  15  -1 -14   16.12    0.96
  15  -1 -12    0.69    0.24
  15   1 -12    0.20    0.16
  15  -1 -10    3.71    0.49
  15   1 -10    4.35    0.53
  15   1  -8    2.35    0.40
  15  -1  -8    2.45    0.39
  15   1  -6   32.62    1.44
  15  -1  -6   34.87    1.47
  15   1  -4   -0.29    0.18
  15  -1  -4    0.15    0.14
  15   1  -2    9.12    0.78
  15  -1  -2    9.43    0.81
  15   1   0    0.09    0.16
  15  -1   0    0.07    0.15
  15   1   2   10.65    0.89
  15  -1   2    9.88    0.86
  15   1   4    4.41    0.60
  15  -1   4    3.40    0.53
  15   1   6    2.10    0.42
  15  -1   6    2.70    0.48
 -15   2  19   19.68    1.31
 -15   2  17    6.52    0.75
 -15   2  15    8.46    0.80
 -15  -2  13   11.99    0.80
  15  -2 -13   12.35    0.85
  15  -2 -11   17.57    1.02
  15  -2  -9   23.39    1.19
  15   2  -7   22.64    1.21
  15  -2  -7   23.18    1.22
  15   2  -5    2.72    0.44
  15  -2  -5    2.88    0.45
  15   2  -3   15.44    1.02
  15  -2  -3   15.85    1.05
  15   2  -1   18.50    1.14
  15  -2  -1   21.35    1.24
  15   2   1    7.56    0.74
  15  -2   1    7.85    0.78
  15   2   3    9.44    0.85
  15  -2   3    9.52    0.87
  15   2   5   12.84    0.99
  15  -2   5   13.63    1.07
 -15   3  20   28.23    1.63
 -15   3  18   12.83    1.10
 -15   3  16    2.95    0.52
 -15   3  14   13.61    1.03
  15  -3 -14   13.63    0.90
  15  -3 -12   16.89    1.02
  15  -3 -10   24.24    1.24
  15  -3  -8   55.07    1.89
  15  -3  -6    5.62    0.64
  15   3  -4   26.74    1.35
  15  -3  -4   27.98    1.40
  15   3  -2    1.53    0.35
  15  -3  -2    2.19    0.42
  15  -3   0   25.01    1.38
  15   3   0   22.18    1.27
  15   3   2    1.57    0.37
  15  -3   2    1.87    0.42
  15  -3   4   49.79    2.04
  15   3   4   48.55    1.91
 -15   4  19    4.81    0.71
 -15   4  17    6.77    0.81
 -15   4  15    7.81    0.83
  15  -4 -13    8.75    0.75
  15  -4 -11    2.62    0.42
  15  -4  -9   20.04    1.16
  15  -4  -7   57.72    2.00
  15  -4  -5    3.14    0.49
  15  -4  -3    2.04    0.42
  15  -4  -1    6.58    0.74
  15  -4   1    5.67    0.69
  15  -4   3   21.55    1.38
 -15   5  16    0.16    0.26
 -15   5  14    4.11    0.62
  15  -5 -12    0.48    0.20
  15  -5 -10    5.94    0.65
  15  -5  -8    1.00    0.28
  15  -5  -6    9.83    0.87
  15  -5  -4    0.44    0.25
  15  -5  -2   16.51    1.17
  15  -5   0    0.71    0.28
  15  -5   2    1.68    0.42
 -15   6  15   -0.06    0.25
 -15   6  13    0.66    0.33
  15  -6 -11   -0.08    0.12
  15  -6  -9    0.13    0.11
  15  -6  -7    0.22    0.17
  15  -6  -5    5.84    0.70
  15  -6  -3    0.14    0.13
  15  -6  -1    1.67    0.40
  15  -6   1    0.66    0.30
  15  -7 -10   11.99    0.99
  15  -7  -8    0.83    0.28
  15  -7  -6   11.03    0.99
  15  -7  -4   -0.01    0.12
 -16   0  20   15.85    1.14
 -16   0  18    8.13    0.83
 -16   0  16    4.54    0.59
 -16   0  14    2.31    0.43
  16   0 -14    2.59    0.42
  16   0 -12   53.02    1.84
  16   0 -10   48.59    1.78
  16   0  -8   10.06    0.83
  16   0  -6    3.83    0.51
  16   0  -4   33.81    1.55
  16   0  -2    0.49    0.23
  16   0   0   38.90    1.71
  16   0   2    4.71    0.62
  16   0   4   11.77    0.99
 -16   1  19   -0.42    0.28
 -16   1  17   28.01    1.50
 -16  -1  17   30.10    1.48
 -16   1  15    9.38    0.84
 -16  -1  15   10.01    0.81
  16  -1 -15    9.60    0.78
  16  -1 -13   12.90    0.91
  16   1 -11   14.00    0.97
  16  -1 -11   15.62    1.01
  16   1  -9    1.17    0.30
  16  -1  -9    1.41    0.34
  16   1  -7   22.46    1.24
  16  -1  -7   21.87    1.21
  16   1  -5   15.74    1.06
  16  -1  -5   15.70    1.05
  16   1  -3   14.26    1.02
  16  -1  -3   14.64    1.04
  16   1  -1    4.71    0.61
  16  -1  -1    5.30    0.64
  16   1   1   13.92    1.04
  16  -1   1   14.42    1.07
  16   1   3    3.58    0.55
  16  -1   3    3.54    0.55
  16   1   5    1.29    0.37
  16  -1   5    2.44    0.48
 -16   2  18   11.19    1.02
 -16   2  16    2.88    0.50
 -16   2  14    8.43    0.81
  16  -2 -14    8.63    0.75
  16  -2 -12    0.90    0.26
  16  -2 -10    6.74    0.68
  16   2  -8    1.39    0.34
  16  -2  -8    1.16    0.31
  16   2  -6    9.55    0.83
  16  -2  -6    8.74    0.80
  16   2  -4    3.27    0.50
  16  -2  -4    3.34    0.51
  16   2  -2   10.57    0.90
  16  -2  -2   10.67    0.92
  16   2   0    1.24    0.32
  16  -2   0    1.65    0.41
  16   2   2    8.44    0.82
  16  -2   2    8.76    0.87
  16   2   4    2.18    0.44
  16  -2   4    3.40    0.56
 -16   3  17    0.35    0.26
 -16   3  15    0.51    0.27
  16  -3 -13    0.41    0.19
  16  -3 -11    0.22    0.15
  16  -3  -9    2.58    0.44
  16  -3  -7    0.93    0.30
  16  -3  -5    0.56    0.27
  16   3  -3   -0.08    0.14
  16  -3  -3   -0.21    0.19
  16   3  -1    0.07    0.14
  16  -3  -1    0.08    0.19
  16   3   1   -0.34    0.23
  16  -3   1   -0.04    0.16
  16   3   3   -0.31    0.20
  16  -3   3    0.32    0.20
 -16   4  16    2.29    0.53
 -16   4  14   10.43    0.97
  16  -4 -12    1.62    0.35
  16  -4 -10    2.19    0.41
  16  -4  -8    1.18    0.33
  16  -4  -6    6.74    0.73
  16  -4  -4    0.59    0.25
  16  -4  -2   26.46    1.49
  16  -4   0   -0.02    0.17
  16  -4   2   10.12    0.98
 -16   5  15    6.19    0.79
  16  -5 -11   20.12    1.23
  16  -5  -9    7.05    0.75
  16  -5  -7    4.99    0.65
  16  -5  -5    5.70    0.70
  16  -5  -3   16.97    1.22
  16  -5  -1    9.94    0.97
  16  -6 -10    5.73    0.69
  16  -6  -8   11.47    0.98
  16  -6  -6    9.58    0.92
  16  -6  -4   22.15    1.42
  16  -6  -2    1.67    0.44
 -17   0  17   -0.41    0.24
 -17   0  15    0.17    0.18
  17   0 -13    0.33    0.18
  17   0 -11   -0.23    0.18
  17   0  -9    0.04    0.14
  17   0  -7   -0.32    0.21
  17   0  -5    0.05    0.12
  17   0  -3    0.01    0.14
  17   0  -1    0.29    0.22
  17   0   1   -0.29    0.21
  17   0   3   -0.03    0.15
 -17   1  18    6.39    0.78
 -17   1  16    0.65    0.31
 -17  -1  16    0.12    0.18
 -17  -1  14   12.39    0.91
  17  -1 -14   13.99    0.98
  17  -1 -12    0.42    0.24
  17   1 -12    0.53    0.21
  17   1 -10    9.57    0.84
  17  -1 -10    8.62    0.80
  17   1  -8    0.27    0.18
  17  -1  -8    0.52    0.22
  17   1  -6    7.39    0.76
  17  -1  -6    7.73    0.77
  17   1  -4    0.75    0.27
  17  -1  -4    0.85    0.30
  17   1  -2   19.24    1.25
  17  -1  -2   19.49    1.26
  17   1   0    0.14    0.18
  17  -1   0    0.27    0.20
  17   1   2    4.91    0.65
  17  -1   2    4.10    0.62
 -17   2  17   10.36    0.98
 -17   2  15    7.04    0.78
  17  -2 -15    7.50    0.72
  17  -2 -13    6.69    0.70
  17  -2 -11   16.15    1.08
  17  -2  -9    3.36    0.52
  17   2  -9    3.43    0.53
  17   2  -7   20.82    1.26
  17  -2  -7   21.91    1.29
  17   2  -5    7.63    0.78
  17  -2  -5    7.40    0.77
  17  -2  -3    4.99    0.65
  17   2  -3    5.09    0.65
  17   2  -1   11.25    0.96
  17  -2  -1   10.07    0.94
  17   2   1    7.91    0.83
  17  -2   1   10.26    0.96
 -17   3  16   11.93    1.04
  17  -3 -14    5.93    0.66
  17  -3 -12   25.56    1.35
  17  -3 -10   12.86    0.99
  17  -3  -8    8.56    0.83
  17  -3  -6   15.12    1.11
  17  -3  -4   13.61    1.07
  17   3  -2    3.95    0.59
  17  -3  -2    4.23    0.62
  17   3   0   15.69    1.15
  17  -3   0   15.40    1.19
 -17   4  15    4.64    0.69
  17  -4 -13   12.53    0.97
  17  -4 -11   12.21    0.98
  17  -4  -9    6.84    0.75
  17  -4  -7   11.73    1.00
  17  -4  -5    4.31    0.62
  17  -4  -3    2.92    0.51
  17  -4  -1    9.91    0.96
  17  -5 -12    0.50    0.21
  17  -5 -10   10.72    0.95
  17  -5  -8   -0.24    0.18
  17  -5  -6    1.26    0.35
  17  -5  -4    0.25    0.20
 -18   0  16   18.31    1.22
  18   0 -14   11.50    0.94
  18   0 -12    2.21    0.43
  18   0 -10    5.81    0.68
  18   0  -8   23.29    1.37
  18   0  -6   13.72    1.07
  18   0  -4   15.47    1.14
  18   0  -2    0.65    0.28
  18   0   0   13.49    1.12
 -18   1  17    7.26    0.83
 -18   1  15    8.90    0.86
  18  -1 -15   10.55    0.89
  18  -1 -13   11.37    0.94
  18   1 -11    4.27    0.59
  18  -1 -11    3.69    0.56
  18   1  -9    7.27    0.77
  18  -1  -9    6.80    0.75
  18   1  -7    9.79    0.90
  18  -1  -7   10.52    0.94
  18   1  -5    9.73    0.91
  18  -1  -5    9.25    0.88
  18   1  -3    8.14    0.85
  18  -1  -3    7.35    0.81
  18   1  -1    5.90    0.75
  18  -1  -1    6.46    0.76
 -18   2  16    0.00    0.15
  18  -2 -14    4.32    0.60
  18  -2 -12    0.05    0.16
  18  -2 -10   15.53    1.12
  18  -2  -8    0.50    0.23
  18   2  -8    0.66    0.26
  18   2  -6    6.88    0.78
  18  -2  -6    7.26    0.79
  18   2  -4    1.34    0.38
  18  -2  -4    2.26    0.46
  18   2  -2    3.89    0.60
  18  -2  -2    3.30    0.56
 -18   3  15   -0.05    0.19
  18  -3 -13    0.17    0.15
  18  -3 -11    0.98    0.30
  18  -3  -9    1.27    0.35
  18  -3  -7    3.60    0.58
  18  -3  -5    0.25    0.20
  18  -3  -3    0.08    0.15
  18  -4 -12    0.61    0.23
  18  -4 -10   16.66    1.20
  18  -4  -8   -0.39    0.24
  18  -4  -6    9.68    0.95
  19   0 -13    0.36    0.21
  19   0 -11    0.08    0.12
  19   0  -9   -0.05    0.16
  19   0  -7    0.27    0.22
  19   0  -5   -0.11    0.16
  19  -1 -14    1.25    0.36
  19  -1 -12    1.38    0.37
  19   1 -12    1.36    0.37
  19   1 -10   19.17    1.28
  19  -1 -10   17.68    1.23
  19   1  -8   -0.02    0.16
  19  -1  -8   -0.63    0.25
  19   1  -6    7.33    0.82
  19  -1  -6    7.10    0.81
  19   1  -4    0.52    0.26
  19  -1  -4    1.13    0.34
  19  -2 -11    5.67    0.71
  19  -2  -9    8.98    0.90
  19   2  -7    7.36    0.82
  19  -2  -7    7.19    0.81
  19   2  -5    6.37    0.77
  19  -2  -5    6.06    0.76
   0   0   0    0.00    0.00
;
_shelx_hkl_checksum     73128
_shelx_res_file
;
TITL 1 in I2/a
CELL 0.71073 15.6933 9.2655 19.1321 90 112.654 90
ZERR 4 0.0009 0.0003 0.001 0 0.006 0
LATT 2
SYMM 0.5-X,+Y,-Z
SFAC C H K O Sb
UNIT 96 136 4 24 4
L.S. 4 0 0
PLAN  20
TEMP 123
BOND $H
more -3
fmap 2 53
acta
REM <HKL>C:/Users/LocalAdmin/Desktop/Endgult/1.hkl</HKL>
WGHT    0.019000    0.790400
FVAR       0.06732
SB1   5    0.750000    1.085798    1.000000    10.50000    0.02653    0.01591 =
         0.02407    0.00000    0.01153    0.00000
K1    3    0.750000    0.750000    0.750000    10.50000    0.01735    0.01668 =
         0.02529    0.00310    0.00115   -0.00186
O2    4    0.628639    0.830610    0.605899    11.00000    0.01982    0.02326 =
         0.02395    0.00178    0.00400    0.00317
O3    4    0.745512    1.038203    0.702885    11.00000    0.02678    0.02157 =
         0.02519    0.00434    0.01139   -0.00062
O1    4    0.607345    0.567055    0.666087    11.00000    0.02531    0.02211 =
         0.01942   -0.00529    0.00779   -0.00130
C1    1    0.670081    0.931621    0.916144    11.00000    0.01749    0.02019 =
         0.02177   -0.00013    0.00982    0.00440
C10   1    0.542926    0.755380    0.576881    11.00000    0.01846    0.04113 =
         0.01872   -0.00242    0.00155    0.00168
AFIX  23
H10A  2    0.510597    0.777384    0.523562    11.00000   -1.20000
H10B  2    0.504453    0.785486    0.603582    11.00000   -1.20000
AFIX   0
C4    1    0.561090    0.742430    0.799296    11.00000    0.02007    0.03677 =
         0.02762   -0.01057    0.01017    0.00018
AFIX  43
H4    2    0.526289    0.679829    0.760919    11.00000   -1.20000
AFIX   0
C11   1    0.618982    0.980295    0.589222    11.00000    0.03047    0.03152 =
         0.02478    0.00955    0.00977    0.01222
AFIX  23
H11A  2    0.578123    1.023628    0.610569    11.00000   -1.20000
H11B  2    0.592430    0.994726    0.534815    11.00000   -1.20000
AFIX   0
C3    1    0.594361    0.699032    0.874655    11.00000    0.01919    0.02134 =
         0.03668   -0.00165    0.01341   -0.00012
AFIX  43
H3    2    0.581348    0.606803    0.887001    11.00000   -1.20000
AFIX   0
C7    1    0.668704    0.388297    0.761519    11.00000    0.03109    0.02004 =
         0.04001    0.00026    0.01954   -0.00535
AFIX  23
H7A   2    0.625308    0.420515    0.783134    11.00000   -1.20000
H7B   2    0.677856    0.285266    0.770134    11.00000   -1.20000
AFIX   0
C2    1    0.646970    0.792817    0.931617    11.00000    0.02001    0.02398 =
         0.02133    0.00325    0.00881    0.00189
AFIX  43
H2    2    0.667500    0.762245    0.981717    11.00000   -1.20000
AFIX   0
C5    1    0.580693    0.879872    0.782643    11.00000    0.02302    0.04240 =
         0.01921    0.00201    0.00796    0.00384
AFIX  43
H5    2    0.557687    0.911112    0.732588    11.00000   -1.20000
AFIX   0
C9    1    0.561035    0.597302    0.587045    11.00000    0.02206    0.03266 =
         0.02005   -0.00796    0.00579   -0.00607
AFIX  23
H9A   2    0.503220    0.544614    0.566757    11.00000   -1.20000
H9B   2    0.599094    0.567009    0.560015    11.00000   -1.20000
AFIX   0
C8    1    0.630672    0.418647    0.678292    11.00000    0.03083    0.01941 =
         0.03377   -0.00756    0.01673   -0.00955
AFIX  23
H8A   2    0.676282    0.394607    0.657447    11.00000   -1.20000
H8B   2    0.576249    0.359964    0.652994    11.00000   -1.20000
AFIX   0
C12   1    0.711933    1.049491    0.622239    11.00000    0.03561    0.02360 =
         0.02859    0.00899    0.01775    0.00838
AFIX  23
H12A  2    0.754073    1.001588    0.603697    11.00000   -1.20000
H12B  2    0.707532    1.150194    0.607396    11.00000   -1.20000
AFIX   0
C6    1    0.634400    0.972521    0.839644    11.00000    0.02446    0.02645 =
         0.02513    0.00412    0.01140    0.00204
AFIX  43
H6    2    0.647099    1.064477    0.826708    11.00000   -1.20000
AFIX   0
HKLF 4
REM  1 in I2/a
REM R1 =  0.0232 for    2297 Fo > 4sig(Fo)  and  0.0293 for all    2592 data
REM    147 parameters refined using      0 restraints
END
WGHT      0.0190      0.7904
REM Highest difference peak  0.385,  deepest hole -0.562,  1-sigma level  0.070
Q1    1   0.6769  1.0848  1.0083  11.00000  0.05    0.39
Q2    1   0.6950  1.0015  0.9566  11.00000  0.05    0.34
Q3    1   0.7845  1.1845  0.9743  11.00000  0.05    0.29
Q4    1   0.7246  1.0387  0.6605  11.00000  0.05    0.28
Q5    1   0.7225  1.0503  0.7795  11.00000  0.05    0.27
Q6    1   0.6209  0.7470  0.9002  11.00000  0.05    0.25
Q7    1   0.5947  0.8030  0.8018  11.00000  0.05    0.25
Q8    1   0.7147  0.9802  1.0253  11.00000  0.05    0.25
Q9    1   0.6212  0.7811  0.7617  11.00000  0.05    0.24
Q10   1   0.6917  1.1666  0.9625  11.00000  0.05    0.24
Q11   1   0.5967  0.7233  0.8353  11.00000  0.05    0.23
Q12   1   0.6737  0.8571  0.9208  11.00000  0.05    0.23
Q13   1   0.6423  0.9583  0.8822  11.00000  0.05    0.23
Q14   1   0.6563  0.4148  0.7218  11.00000  0.05    0.23
Q15   1   0.5839  0.9584  0.6750  11.00000  0.05    0.22
Q16   1   0.6084  0.9329  0.8044  11.00000  0.05    0.22
Q17   1   0.7181  0.4893  0.6266  11.00000  0.05    0.22
Q18   1   0.6973  0.7769  0.7817  11.00000  0.05    0.22
Q19   1   0.6580  1.0952  0.7806  11.00000  0.05    0.21
Q20   1   0.6952  1.0353  0.7206  11.00000  0.05    0.21
;
_shelx_res_checksum     30598
