# Supplementary material for: (18-Crown-6)potassium(I) di­phenyl­stibate(−1)
Source: Acta Crystallogr Sect E Struct Rep Online. 2014 Jun 14;70(Pt 7):m260. doi: 10.1107/S1600536814013282 (PMC4120599; doi:10.1107/S1600536814013282)
Supplement: Supplementary file 2 [file e-70-0m260-Isup2.hkl]

#
# h,k,l, Fc-squared, Fo-squared, sigma(Fo-squared), status flag
#
data_I
_shelx_title ' 1 in I2/a'
_shelx_refln_list_code          4
_shelx_F_calc_maximum      483.62
_exptl_crystal_F_000      1184.00
_reflns_d_resolution_high  0.8002

loop_
 _space_group_symop_operation_xyz
 'x, y, z'
 '-x+1/2, y, -z'
 'x+1/2, y+1/2, z+1/2'
 '-x+1, y+1/2, -z+1/2'
 '-x, -y, -z'
 'x-1/2, -y, z'
 '-x+1/2, -y+1/2, -z+1/2'
 'x, -y+1/2, z+1/2'

_cell_length_a    15.6933
_cell_length_b     9.2655
_cell_length_c    19.1321
_cell_angle_alpha  90.000
_cell_angle_beta  112.654
_cell_angle_gamma  90.000

_shelx_F_squared_multiplier     1.000

loop_
 _refln_index_h
 _refln_index_k
 _refln_index_l
 _refln_F_squared_calc
 _refln_F_squared_meas
 _refln_F_squared_sigma
 _refln_observed_status
   4   0   0        430.15        430.28        39.72 o
   6   0   0      69449.66      66035.83       589.15 o
   8   0   0      46658.58      45691.32       571.50 o
  10   0   0      31510.44      31465.60       538.40 o
  12   0   0      10699.10      10584.89       348.64 o
  14   0   0       8554.38       7981.14       333.19 o
  16   0   0       8549.40       8583.53       377.32 o
  18   0   0       2764.71       2976.65       247.14 o
   3   1   0      69330.50      70472.23       733.16 o
   5   1   0         52.65         34.26         9.64 o
   7   1   0        175.59        152.89        25.71 o
   9   1   0        124.32        112.56        24.82 o
  11   1   0         92.83        107.82        34.20 o
  13   1   0        886.44        849.54        75.66 o
  15   1   0         28.33         17.58        24.15 o
  17   1   0         68.34         44.48        29.52 o
   2   2   0      23109.54      23834.79       141.93 o
   4   2   0          5.16          8.83         9.36 o
   6   2   0       2864.32       3001.71        72.40 o
   8   2   0       5841.32       6057.52       115.16 o
  10   2   0         11.48         -9.53        19.09 o
  12   2   0        277.05        251.23        42.04 o
  14   2   0        464.69        419.43        57.73 o
  16   2   0        384.69        314.12        55.66 o
   1   3   0      81268.05      80350.07       300.96 o
   3   3   0      71938.95      71445.31       297.99 o
   5   3   0      44127.23      42401.33       531.78 o
   7   3   0      18567.02      17774.86       232.05 o
   9   3   0      33198.27      33354.93       292.56 o
  11   3   0      16088.99      15747.51       326.57 o
  13   3   0       5819.98       5633.41       198.14 o
  15   3   0       5320.10       5199.20       312.23 o
  17   3   0       3708.77       3431.49       182.47 o
   2   4   0        768.34        751.28        50.75 o
   4   4   0         78.19         94.88        33.10 o
   6   4   0        101.28         63.99        26.48 o
   8   4   0         26.64         13.62        15.58 o
  10   4   0          6.93         -5.88        32.00 o
  12   4   0       1301.48       1443.09       145.63 o
  14   4   0         11.09         -8.83        37.51 o
  16   4   0          9.67         -4.41        37.51 o
   1   5   0        430.10        170.05        97.09 o
   3   5   0       7642.13       8336.40       264.79 o
   5   5   0        963.30       1023.85        99.30 o
   7   5   0       2594.07       2550.79       163.29 o
   9   5   0        592.51        553.81        49.76 o
  11   5   0         48.47         44.13        35.31 o
  13   5   0          8.05        -41.92        41.92 o
  15   5   0        138.97        156.67        61.78 o
   0   6   0      43590.53      41198.75       403.80 o
   2   6   0      16555.83      16143.60       206.31 o
   4   6   0      21240.89      21284.51       476.62 o
   6   6   0      17431.04      16878.01       434.69 o
   8   6   0       5030.01       4874.30       249.34 o
  10   6   0      12422.99      12332.49       425.87 o
  12   6   0       8569.30       8656.35       381.74 o
  14   6   0       5907.42       5399.46       324.36 o
   1   7   0       1464.40       1509.32        65.00 o
   3   7   0          7.39         11.03        30.89 o
   5   7   0       4428.40       4622.75       238.31 o
   7   7   0       1447.62       1445.30       141.22 o
   9   7   0       1314.08       1180.51       134.60 o
  11   7   0        102.09        -19.86        37.51 o
  13   7   0        230.92        304.51        86.06 o
   0   8   0       1399.71       1485.02       145.63 o
   2   8   0       1036.05       1085.63       123.57 o
   4   8   0        294.98        366.29        77.23 o
   6   8   0         58.18         92.68        46.34 o
   8   8   0       1407.79       1354.83       150.05 o
  10   8   0        268.42        260.37        72.82 o
  12   8   0          1.27        -52.96        52.96 o
   1   9   0       7737.22       8190.76       357.46 o
   3   9   0       6886.81       6732.23       328.78 o
   5   9   0       7244.32       6992.60       333.19 o
   7   9   0       6022.22       5968.75       319.95 o
   9   9   0       8180.13       8506.30       394.97 o
  11   9   0       3232.25       3199.52       258.17 o
   0  10   0        337.54        458.97        94.88 o
   2  10   0        134.12        152.25        61.78 o
   4  10   0         11.34        -39.72        39.72 o
   6  10   0         83.23        178.73        68.40 o
   8  10   0        184.68         83.85        46.34 o
   1  11   0         11.90         -1.42        21.68 o
   3  11   0         58.20         66.20        46.34 o
   5  11   0          3.03         59.58        44.13 o
 -18   1   1       1321.68       1365.64       117.79 o
 -16   1   1        996.23       1105.10        97.43 o
 -14   1   1       3356.90       3455.48       155.93 o
 -12   1   1      12232.11      12014.02       260.51 o
 -10   1   1      14388.57      14320.56       255.10 o
  -8   1   1       7399.92       7207.15       161.48 o
  -6   1   1      11487.86      11080.38       172.36 o
  -4   1   1      17272.36      17510.09       241.42 o
  -2   1   1      14212.01      14755.29       174.32 o
   2   1   1      11783.50      12190.13       119.66 o
   4   1   1       4070.02       3751.30        68.58 o
   6   1   1       4864.94       4384.52        91.03 o
   8   1   1       5244.58       5137.48       139.64 o
  10   1   1       6836.61       6639.36       254.86 o
  12   1   1       3625.96       3619.26       146.67 o
  14   1   1       2600.29       2676.43       140.40 o
  16   1   1       3155.95       3126.11       164.56 o
 -17   2   1       2452.57       2356.67       148.20 o
 -15   2   1       4268.53       4392.67       314.44 o
 -13   2   1       2464.46       2507.78       127.94 o
 -11   2   1       2774.22       2657.53       152.25 o
  -9   2   1      21247.38      21312.29       303.40 o
  -7   2   1      40059.81      40918.35       266.12 o
  -5   2   1      12882.86      12549.98       147.36 o
  -3   2   1       1912.14       1782.90        83.85 o
  -1   2   1       4086.40       4309.42       112.53 o
   1   2   1      27561.11      28720.53       133.74 o
   3   2   1      42790.61      42399.12       432.49 o
   5   2   1      10298.65      10260.66       130.61 o
   7   2   1       7123.34       6877.55       159.22 o
   9   2   1       6162.45       6036.64       127.16 o
  11   2   1       3543.62       3494.70       141.15 o
  13   2   1       4224.22       4268.75       170.59 o
  15   2   1       1648.60       1699.08       118.46 o
  17   2   1       2093.29       2000.66       259.27 o
 -16   3   1         63.40         16.38        24.87 o
 -14   3   1         46.02         21.12        52.96 o
 -12   3   1        102.46         65.82        27.27 o
 -10   3   1        421.70        479.84        52.25 o
  -8   3   1         70.63         55.21        32.00 o
  -6   3   1          0.42          6.10        11.62 o
  -4   3   1        462.78        507.51        57.37 o
  -2   3   1         76.99         88.26        24.27 o
   0   3   1          7.02         19.86        11.03 o
   2   3   1       3418.41       3541.24        71.80 o
   4   3   1       3491.24       3508.44       150.05 o
   6   3   1       1434.40       1771.39        75.69 o
   8   3   1         60.73         88.62        17.86 o
  10   3   1        106.60        100.01        20.45 o
  12   3   1         58.94         47.83        23.85 o
  14   3   1          7.72         -9.56        25.71 o
  16   3   1         47.18        -33.10        33.10 o
 -17   4   1       1810.39       2186.70       211.83 o
 -15   4   1       1234.90       1451.92       163.29 o
 -13   4   1       2207.32       2442.67       191.97 o
 -11   4   1       7594.07       7881.85       317.75 o
  -9   4   1      14322.51      14332.77       221.96 o
  -7   4   1       8945.06       8795.84       372.91 o
  -5   4   1       8791.99       8534.55       113.25 o
  -3   4   1      22508.80      23608.03       394.97 o
   1   4   1       2631.05       2282.77        65.81 o
   3   4   1      21216.58      21897.94       399.39 o
   5   4   1       8213.64       8001.00       258.17 o
   7   4   1       3670.75       3381.91       114.51 o
   9   4   1       4227.29       4129.22       207.42 o
  11   4   1       3283.45       3232.62       211.83 o
  13   4   1       2290.94       2186.70       187.56 o
  15   4   1       1191.83       1251.12       152.25 o
 -16   5   1       2276.59       2193.32       214.04 o
 -14   5   1       6665.48       6538.05       335.40 o
 -12   5   1       2294.74       2405.15       191.97 o
 -10   5   1       1280.48       1299.67       130.19 o
  -8   5   1      12993.45      13206.26       218.37 o
  -6   5   1      28846.87      29342.88       525.16 o
  -4   5   1       3619.39       3102.43       163.29 o
  -2   5   1       1454.17       1232.98        58.47 o
   0   5   1      38218.79      37842.57       368.50 o
   2   5   1      23050.72      23277.29       220.25 o
   4   5   1      12120.24      12076.52       333.19 o
   6   5   1       8320.73       8261.37       289.06 o
   8   5   1       4055.33       3800.37       132.01 o
  10   5   1       7472.16       7462.60       317.75 o
  12   5   1       4493.02       4616.13       271.41 o
  14   5   1       1673.47       1981.49       191.97 o
 -15   6   1        318.07        368.50        88.26 o
 -13   6   1         70.43         39.72        37.51 o
 -11   6   1       1278.25       1015.02       125.77 o
  -9   6   1        247.38        238.31        59.58 o
  -7   6   1        965.22       1125.35       114.74 o
  -5   6   1         36.35         15.45        30.89 o
  -3   6   1        962.79        986.33       101.50 o
  -1   6   1        327.10        312.53        28.67 o
   1   6   1       3531.96       3724.17       101.87 o
   3   6   1       1726.46       1604.17       132.39 o
   5   6   1        196.25        225.07        52.96 o
   7   6   1       1276.53       1211.40       123.57 o
   9   6   1        765.82        699.48       103.71 o
  11   6   1         64.47         81.64        44.13 o
  13   6   1        115.12        161.08        61.78 o
  15   6   1         76.38        145.63        66.20 o
 -14   7   1       2669.07       2769.24       238.31 o
 -12   7   1       2783.61       2782.48       222.86 o
 -10   7   1       3090.73       3590.08       238.31 o
  -8   7   1       3426.12       3629.80       222.86 o
  -6   7   1       7876.82       7826.68       313.33 o
  -4   7   1       5342.74       5108.19       247.14 o
  -2   7   1       2674.39       2744.97       176.53 o
   0   7   1      14602.34      12030.94      2027.83 o
   2   7   1      16597.17      17120.73       447.93 o
   4   7   1        144.62        105.92        37.51 o
   6   7   1        505.01        545.02        88.26 o
   8   7   1       8421.33       8093.68       346.43 o
  10   7   1       5536.53       5681.90       306.71 o
  12   7   1       1328.79       1379.10       161.08 o
  14   7   1        700.69        893.66       141.22 o
 -13   8   1       1534.03       1579.90       180.94 o
 -11   8   1       2405.31       2349.99       211.83 o
  -9   8   1       3804.63       3662.90       242.72 o
  -7   8   1       5032.99       5053.03       273.61 o
  -5   8   1       4327.94       4386.65       244.93 o
  -3   8   1       8346.53       8570.29       337.60 o
  -1   8   1       7526.70       7859.78       322.16 o
   1   8   1       4830.76       4843.41       262.58 o
   3   8   1      11435.77      11807.32       406.01 o
   5   8   1      12967.76      12892.95       428.07 o
   7   8   1       4475.90       4704.39       269.20 o
   9   8   1       2201.67       2096.24       189.76 o
  11   8   1       1986.81       2058.72       200.80 o
 -10   9   1        498.22        456.76        94.88 o
  -8   9   1        586.78        622.25       108.12 o
  -6   9   1          0.88         37.51        33.10 o
  -4   9   1         53.48         50.75        39.72 o
  -2   9   1         95.20        163.29        57.37 o
   0   9   1        328.57        296.42        52.11 o
   2   9   1        678.78        725.96       110.33 o
   4   9   1        947.31        924.55       127.98 o
   6   9   1        553.16        553.85       101.50 o
   8   9   1          7.21         22.07        33.10 o
  10   9   1        100.07         59.58        39.72 o
  -9  10   1       3104.60       3051.68       247.14 o
  -7  10   1       3073.87       3045.06       240.52 o
  -5  10   1       1302.67       1081.22       139.01 o
  -3  10   1       3246.85       3693.79       255.96 o
  -1  10   1       4323.14       4534.70       202.02 o
   1  10   1       2319.94       2366.52       147.44 o
   3  10   1       2486.18       2744.97       227.28 o
   5  10   1       2368.78       2325.72       209.62 o
   7  10   1       2125.58       2376.47       216.24 o
  -4  11   1       3706.11       3859.28       278.03 o
  -2  11   1       2275.93       2231.07       152.12 o
   0  11   1       3694.19       3579.01       240.52 o
   2  11   1       4403.76       5112.88       229.30 o
   4  11   1       4380.73       4585.24       311.13 o
 -18   0   2         94.88        143.43        61.78 o
 -16   0   2         69.98        108.12        50.75 o
 -14   0   2       7688.72       7332.41       313.33 o
 -12   0   2       1498.04       1544.59       132.39 o
 -10   0   2        329.22        483.24        68.40 o
  -8   0   2       1042.65        957.65        83.85 o
  -6   0   2       1069.22        895.86        68.40 o
  -4   0   2      28056.72      26920.08       291.27 o
   2   0   2      22380.06      22383.36       164.94 o
   4   0   2       4802.99       4710.25        97.51 o
   6   0   2        690.07        606.81        59.58 o
   8   0   2       9790.88       9605.17       269.20 o
  10   0   2      15707.54      15595.99       390.56 o
  12   0   2        362.50        397.18        72.82 o
  14   0   2         78.96          2.21        30.89 o
  16   0   2        924.44       1039.29       136.81 o
 -17   1   2       4338.03       4272.97       195.81 o
 -15   1   2       1948.77       2045.87       123.98 o
 -13   1   2        911.55        937.68       179.83 o
 -11   1   2      10183.12      10478.97       227.78 o
  -9   1   2       4881.72       4655.98       135.72 o
  -7   1   2      13438.63      13179.45       246.03 o
  -5   1   2      42058.92      42691.93       239.56 o
  -3   1   2       6082.70       6020.66        89.62 o
  -1   1   2       8364.04       8779.57        78.84 o
   1   1   2       7792.48       8299.53       159.00 o
   3   1   2      29072.85      28551.76       180.56 o
   5   1   2      33846.10      33913.41       237.59 o
   7   1   2      23377.50      24123.38       228.42 o
   9   1   2       1910.72       1723.26        88.15 o
  11   1   2       2197.09       2175.80       109.99 o
  13   1   2       7306.03       7199.71       219.98 o
  15   1   2       2227.07       2265.31       136.46 o
  17   1   2        968.25        997.89        98.99 o
 -18   2   2        780.36        794.12        90.33 o
 -16   2   2       2545.31       2343.18       141.96 o
 -14   2   2       1615.19       1695.37       164.39 o
 -12   2   2       5635.63       5468.23       178.61 o
 -10   2   2       3545.54       3371.48       163.29 o
  -8   2   2        697.45        903.82        59.29 o
  -6   2   2      16245.89      16738.36       217.65 o
  -4   2   2      28685.99      27319.74       970.89 o
  -2   2   2        449.54        441.31        37.51 o
   0   2   2       5382.06       5304.58       105.92 o
   2   2   2      26956.38      26560.41       337.60 o
   4   2   2       9605.10       8972.12       118.91 o
   6   2   2       9178.43       9170.27       137.14 o
   8   2   2       9904.74       9892.83       159.42 o
  10   2   2       2951.69       2847.77       122.30 o
  12   2   2       3533.65       3629.21       211.83 o
  14   2   2       2348.37       2669.42       154.46 o
  16   2   2       1875.92       1896.21       131.67 o
 -17   3   2        790.16        902.01        94.31 o
 -15   3   2        435.48        410.20        72.82 o
 -13   3   2       2166.67       2155.47       120.11 o
 -11   3   2        177.28        156.79        34.22 o
  -9   3   2       4671.05       4962.56       216.24 o
  -7   3   2      11142.54      11220.75       179.84 o
  -5   3   2        246.07        150.05        35.31 o
  -3   3   2       2181.83       1842.48        94.88 o
   1   3   2       1339.73       1267.84        47.74 o
   3   3   2       7773.03       7760.48       216.24 o
   5   3   2      22655.04      24135.17       574.81 o
   7   3   2       5319.64       5157.40       140.73 o
   9   3   2       2224.38       2230.66       106.14 o
  11   3   2       1734.11       1822.42        80.41 o
  13   3   2       1373.96       1449.71       113.64 o
  15   3   2        302.02        378.23        61.26 o
 -16   4   2       5595.25       5838.57       328.78 o
 -14   4   2       3975.29       3969.61       249.34 o
 -12   4   2       1707.28       1593.14       147.84 o
 -10   4   2       8720.39       8698.27       313.33 o
  -8   4   2      12742.44      12188.67       178.73 o
  -6   4   2      27053.56      26948.76       456.76 o
  -4   4   2      25354.99      24790.74       403.80 o
  -2   4   2      12031.16      11674.93       260.37 o
   0   4   2       8557.97       8210.62       167.70 o
   2   4   2      29332.01      30105.90       251.53 o
   4   4   2      21686.19      22601.83       423.66 o
   6   4   2      10106.39      10166.36       201.38 o
   8   4   2       7225.91       7537.57       183.88 o
  10   4   2       7108.64       6925.13       456.76 o
  12   4   2       5662.91       5525.24       289.06 o
  14   4   2       1414.92       1518.12       167.70 o
  16   4   2       1912.97       2233.04       216.24 o
 -15   5   2       3603.12       3643.04       258.17 o
 -13   5   2        510.30        481.03        92.68 o
 -11   5   2        588.26        575.91        92.68 o
  -9   5   2       3379.38       3289.99       196.38 o
  -7   5   2       7906.46       7791.38       278.03 o
  -5   5   2       2023.53       2111.68       134.60 o
  -3   5   2        240.27        139.01        39.72 o
  -1   5   2       5151.89       4660.26       141.22 o
   1   5   2       5767.17       5716.62       120.95 o
   3   5   2      13927.72      14377.97       364.08 o
   5   5   2       7481.02       7140.44       266.99 o
   7   5   2       2787.59       2539.58       111.17 o
   9   5   2       2121.18       2043.73       103.91 o
  11   5   2       4269.98       4556.55       264.79 o
  13   5   2       1979.52       1950.60       185.35 o
  15   5   2        327.38        370.70        92.68 o
 -16   6   2        379.71        368.50        97.09 o
 -14   6   2       1507.80       1473.98       165.49 o
 -12   6   2       2615.15       2566.23       205.21 o
 -10   6   2       2623.17       2800.13       198.59 o
  -8   6   2       1351.49       1544.59       136.81 o
  -6   6   2       2501.36       2338.96       158.87 o
  -4   6   2      18301.34      18340.96       430.28 o
  -2   6   2       5990.13       5197.33       612.32 o
   0   6   2       2765.47       2471.35       108.12 o
   2   6   2       6360.68       5984.38       335.40 o
   4   6   2       6042.63       6489.50       269.20 o
   6   6   2       4665.80       4684.53       238.31 o
   8   6   2       2905.57       3000.35       151.15 o
  10   6   2       3172.38       3274.54       227.28 o
  12   6   2       1582.08       1782.90       180.94 o
  14   6   2       1083.86       1162.86       156.67 o
 -13   7   2       3626.11       3552.57       258.17 o
 -11   7   2       4904.88       4978.01       284.65 o
  -9   7   2       3276.49       3406.93       220.66 o
  -7   7   2      16287.82      15893.88       447.93 o
  -5   7   2      18025.70      17544.39       447.93 o
  -3   7   2       8451.52       8331.98       304.51 o
  -1   7   2      10653.48      10416.09       377.32 o
   1   7   2       9306.78       9363.11       265.89 o
   3   7   2      10165.19      10743.76       366.29 o
   5   7   2       6789.19       6551.29       291.27 o
   7   7   2       6111.72       6211.48       300.09 o
   9   7   2       5497.56       5785.61       302.30 o
  11   7   2       3562.22       3497.40       251.55 o
  13   7   2       2026.87       1943.98       200.80 o
 -12   8   2       2817.61       2861.91       233.90 o
 -10   8   2       1071.43       1193.75       141.22 o
  -8   8   2         72.64        116.95        48.54 o
  -6   8   2       2828.94       2961.21       205.21 o
  -4   8   2       2857.81       2771.44       194.18 o
  -2   8   2       2905.35       2859.81       196.38 o
   0   8   2       4984.90       4856.65       264.79 o
   2   8   2       5172.66       4847.82       262.58 o
   4   8   2       2326.67       2338.96       189.76 o
   6   8   2       1012.12       1107.69       134.60 o
   8   8   2       2216.55       2272.76       196.38 o
  10   8   2       3902.20       3965.19       271.41 o
  12   8   2       2972.81       3126.70       253.75 o
 -11   9   2        908.55        882.63       134.60 o
  -9   9   2       1850.75       1928.54       185.35 o
  -7   9   2       4649.98       4726.46       278.03 o
  -5   9   2       4595.57       4428.57       260.37 o
  -3   9   2       3943.82       3896.79       242.72 o
  -1   9   2       2084.18       2200.31       132.38 o
   1   9   2       2949.97       3133.32       227.28 o
   3   9   2       5538.62       5973.17       313.33 o
   5   9   2       3566.61       3552.57       244.93 o
   7   9   2       1430.05       1308.49       154.46 o
   9   9   2       1252.59       1001.78       141.22 o
  -8  10   2       5350.79       5046.41       308.92 o
  -6  10   2       4959.81       5070.68       300.09 o
  -4  10   2       4743.20       4713.22       286.85 o
  -2  10   2       6038.37       6147.49       324.36 o
   0  10   2       4912.69       4702.35       205.07 o
   2  10   2       2482.23       2634.64       225.07 o
   4  10   2       3733.40       3689.37       264.79 o
   6  10   2       5155.74       5181.01       319.95 o
   8  10   2       1963.99       1930.74       203.00 o
  -5  11   2        362.25        297.89        77.23 o
  -3  11   2       1951.79       1996.94       200.80 o
  -1  11   2       3555.27       3752.93       194.74 o
   1  11   2       1173.23       1265.33       123.57 o
   3  11   2       1165.50       1246.71       165.49 o
 -18   1   3       1660.62       1709.23       129.39 o
 -16   1   3       3091.16       3188.22       160.69 o
 -14   1   3       3514.65       3597.70       165.49 o
 -12   1   3       7169.72       7035.74       196.59 o
 -10   1   3      18969.71      18976.53       288.65 o
  -8   1   3       3310.51       2962.65       203.00 o
  -6   1   3       8857.19       8486.09       137.74 o
  -4   1   3     172511.28     162449.06       686.24 o
  -2   1   3     114730.59     108886.38       232.18 o
   0   1   3      13707.82      13999.59       103.94 o
   2   1   3      15210.42      15560.41       149.37 o
   4   1   3      21131.18      21139.43       178.49 o
   6   1   3      26725.58      27406.52       337.82 o
   8   1   3      11723.78      12150.27       177.00 o
  10   1   3       4857.89       4688.69       154.37 o
  12   1   3       7650.28       7977.44       222.14 o
  14   1   3       3556.37       3702.46       180.94 o
  16   1   3        812.89        785.56        85.82 o
 -17   2   3       1117.38       1112.22       101.42 o
 -15   2   3       3442.90       3451.45       161.44 o
 -13   2   3       9962.80       9972.74       250.33 o
 -11   2   3       3415.38       3222.02       128.72 o
  -9   2   3       4537.30       4018.13       130.28 o
  -7   2   3      47785.29      47539.48       393.15 o
  -5   2   3      27805.75      26754.59       355.26 o
  -3   2   3      20395.75      17526.35      1141.90 o
  -1   2   3      48574.14      48499.38       250.28 o
   1   2   3      17919.59      18531.69       176.41 o
   3   2   3      33238.57      34281.18       414.83 o
   5   2   3      24656.91      25801.10       282.99 o
   7   2   3       2983.88       2783.10        83.48 o
   9   2   3       7293.11       7376.18       148.42 o
  11   2   3       7888.61       7911.22       215.17 o
  13   2   3       3148.90       3320.15       153.68 o
  15   2   3       2021.23       2091.65       134.16 o
 -18   3   3         24.99         17.65        33.10 o
 -16   3   3          2.41        -24.87        24.87 o
 -14   3   3         34.97          8.83        23.40 o
 -12   3   3          3.50         51.30        29.79 o
 -10   3   3        270.62        253.75        57.37 o
  -8   3   3        570.62        520.75        68.40 o
  -6   3   3       1381.09       1436.85        55.16 o
  -4   3   3       1567.10       1641.68        92.68 o
  -2   3   3        614.51        677.41        52.96 o
   0   3   3       1751.21       1855.72        77.23 o
   2   3   3        557.29        567.09        63.99 o
   4   3   3      11926.26      12678.92       297.89 o
   6   3   3          6.31         26.27        16.33 o
   8   3   3       3108.32       3236.04        96.97 o
  10   3   3        322.49        304.24        34.21 o
  12   3   3        667.37        657.64        67.86 o
  14   3   3         10.12        -30.16        30.16 o
  16   3   3         18.17          1.10        69.51 o
 -17   4   3        641.49        644.32       112.53 o
 -15   4   3        386.91        450.14        92.68 o
 -13   4   3       5440.71       5743.69       286.85 o
 -11   4   3      10144.35      10106.06       348.64 o
  -9   4   3       7667.19       7127.20       266.99 o
  -7   4   3      18141.28      17675.01       181.21 o
  -5   4   3      13613.06      13444.59       304.51 o
  -3   4   3       9676.58       9313.91       236.10 o
  -1   4   3      60851.98      60830.55       503.10 o
   1   4   3      22440.43      23060.63       270.30 o
   3   4   3       6252.97       6262.23       227.28 o
   5   4   3      13126.61      12979.01       344.22 o
   7   4   3      19570.48      20138.24       313.33 o
   9   4   3       5332.31       4893.41       174.32 o
  11   4   3        494.73        454.34        54.07 o
  13   4   3       2828.75       2910.46       220.66 o
  15   4   3       4336.64       4755.14       304.51 o
 -16   5   3       3689.15       3744.54       269.20 o
 -14   5   3       5910.65       6218.10       322.16 o
 -12   5   3       1585.01       1465.16       147.84 o
 -10   5   3       4643.20       4741.91       240.52 o
  -8   5   3       5928.58       5827.53       244.93 o
  -6   5   3       7319.48       7222.08       251.55 o
  -4   5   3      33476.22      33806.77       514.13 o
  -2   5   3       6052.67       5789.52       131.87 o
   0   5   3       2764.53       2274.97       101.50 o
   2   5   3      23485.79      24123.54       387.25 o
   4   5   3       8768.67       8407.01       284.65 o
   6   5   3       3120.49       3248.06       187.56 o
   8   5   3       4148.45       4364.33       157.77 o
  10   5   3       7536.33       7469.96       368.50 o
  12   5   3       4858.01       4978.01       291.27 o
  14   5   3        299.76        434.69        92.68 o
 -15   6   3         15.81         30.89        28.69 o
 -13   6   3        332.66        293.47        75.02 o
 -11   6   3        350.68        483.24        86.06 o
  -9   6   3       1785.99       1851.31       154.46 o
  -7   6   3        852.43        831.87        99.30 o
  -5   6   3         15.32         26.48        26.48 o
  -3   6   3         79.56         99.30        37.51 o
  -1   6   3        354.87        316.18        34.98 o
   1   6   3       3048.35       3189.14       136.81 o
   3   6   3       1496.18       1584.31       134.60 o
   5   6   3         79.63         86.06        37.51 o
   7   6   3         62.52         46.34        41.92 o
   9   6   3        123.64        134.60        52.96 o
  11   6   3         33.20        -33.10        44.13 o
  13   6   3          2.10         24.27        39.72 o
 -14   7   3       1486.44       1549.01       176.53 o
 -12   7   3       4832.47       4770.59       284.65 o
 -10   7   3       2807.38       2680.97       203.00 o
  -8   7   3        744.91        871.59       110.33 o
  -6   7   3       7441.76       7729.59       302.30 o
  -4   7   3      14243.54      14801.63       408.21 o
  -2   7   3       7868.86       7804.77       179.69 o
   0   7   3       5334.18       5174.87       143.58 o
   2   7   3       6033.74       6063.99       238.31 o
   4   7   3       5497.54       5538.48       273.61 o
   6   7   3       3337.55       3177.45       211.83 o
   8   7   3       3146.96       3016.37       216.24 o
  10   7   3       4017.84       3985.05       264.79 o
  12   7   3       1947.88       2213.18       209.62 o
 -13   8   3       2422.61       2383.09       218.45 o
 -11   8   3       2618.93       2489.00       209.62 o
  -9   8   3       3150.57       2844.26       209.62 o
  -7   8   3       3620.28       3515.06       220.66 o
  -5   8   3       2694.46       2603.75       183.14 o
  -3   8   3       7359.94       7300.10       485.44 o
  -1   8   3       5964.51       5869.46       271.41 o
   1   8   3       1243.87       1063.56       127.98 o
   3   8   3       4104.24       4223.36       251.55 o
   5   8   3       8464.75       8356.26       355.26 o
   7   8   3       2833.29       2473.56       205.21 o
   9   8   3       1159.92       1021.64       141.22 o
  11   8   3       1491.39       1553.42       180.94 o
 -12   9   3         51.91        -44.13        44.13 o
 -10   9   3          0.79        -28.69        35.31 o
  -8   9   3         47.15          6.62        28.69 o
  -6   9   3         16.49          0.00        30.89 o
  -4   9   3          0.33        -35.31        35.31 o
  -2   9   3        107.82        130.19        50.75 o
   0   9   3        106.12         91.96        51.85 o
   2   9   3         62.06        -22.07        41.92 o
   4   9   3        142.46         13.24        35.31 o
   6   9   3        138.87         75.02        44.13 o
   8   9   3        404.78        485.44       101.50 o
  10   9   3          6.39        -26.48        26.48 o
  -9  10   3       1240.87       1202.58       152.25 o
  -7  10   3       1861.13       1930.74       185.35 o
  -5  10   3       2400.34       2506.66       205.21 o
  -3  10   3       1385.13       1434.27       158.87 o
  -1  10   3       1265.82       1485.47       116.17 o
   1  10   3       1733.39       1750.32       125.59 o
   3  10   3       3517.28       3453.27       260.37 o
   5  10   3       3660.03       4009.33       278.03 o
   7  10   3       1189.71       1339.38       163.29 o
  -6  11   3       1162.67       1079.01       143.43 o
  -4  11   3       2494.36       2517.69       222.86 o
  -2  11   3       2100.25       2078.26       147.14 o
   0  11   3       2127.55       2114.47       146.70 o
   2  11   3       1984.30       2105.57       147.29 o
   4  11   3       1416.76       1293.05       169.91 o
 -18   0   4       3324.32       3413.55       251.55 o
 -16   0   4       7685.20       7460.39       342.02 o
 -14   0   4      20342.22      20640.20       514.13 o
 -12   0   4      23944.12      23307.93       494.27 o
 -10   0   4      33553.06      32515.92       520.75 o
  -8   0   4      15794.08      14896.51       311.13 o
  -6   0   4      13200.08      12987.83       247.14 o
  -4   0   4     233884.34     220656.36       796.57 o
  -2   0   4      40904.65      40330.79       439.11 o
   0   0   4       4193.01       4265.70        47.34 o
   2   0   4      73897.18      73200.45       614.53 o
   4   0   4      36063.71      35458.56       294.38 o
   6   0   4      38387.14      38818.32       352.97 o
   8   0   4       9580.00       9399.96       278.03 o
  10   0   4      16568.68      16716.93       414.83 o
  12   0   4      23356.84      22974.74       540.61 o
  14   0   4       2494.65       2458.11       194.18 o
  16   0   4       2751.68       2597.13       218.45 o
 -19   1   4        228.17        176.47        67.30 o
 -17   1   4        221.36        175.94        44.28 o
 -15   1   4          8.37         -9.38        48.54 o
 -13   1   4        244.34        180.38        37.45 o
 -11   1   4       1719.84       1683.74        91.27 o
  -9   1   4        887.34        851.06        99.30 o
  -7   1   4       9657.69       9877.86       222.86 o
  -5   1   4       3421.01       3744.44        86.50 o
  -3   1   4      14556.81      14941.53       155.82 o
  -1   1   4      37214.45      36864.11       388.35 o
   1   1   4         37.37         75.23         6.72 o
   3   1   4       1272.40       1426.60        39.35 o
   5   1   4         34.29         39.70        13.29 o
   7   1   4          9.34          1.54        10.39 o
   9   1   4       1752.69       1690.73        72.59 o
  11   1   4        289.46        252.50        43.69 o
  13   1   4        530.90        596.85        67.86 o
  15   1   4        850.22        862.33       111.43 o
 -18   2   4        423.23        404.30       101.50 o
 -16   2   4        717.10        729.20        78.78 o
 -14   2   4        285.70        282.05        48.29 o
 -12   2   4        526.79        601.63        60.79 o
 -10   2   4        409.16        364.42        60.68 o
  -8   2   4       1279.78       1251.21        43.00 o
  -6   2   4       9352.02      10516.48       233.90 o
  -4   2   4        116.64        147.82        14.28 o
  -2   2   4        230.96        247.81        12.01 o
   0   2   4        489.89        494.27        41.92 o
   2   2   4        128.62        139.01        28.69 o
   4   2   4       4061.92       4063.23        86.80 o
   6   2   4        140.90        185.94        22.73 o
   8   2   4        340.53        309.57        31.64 o
  10   2   4        377.62        316.80        35.37 o
  12   2   4        610.99        642.37       112.53 o
  14   2   4        258.43        179.16        42.72 o
  16   2   4        750.76        613.08       134.60 o
 -17   3   4       2860.26       3003.13       236.10 o
 -15   3   4       5946.34       6035.28       214.43 o
 -13   3   4      18648.57      18546.17       492.06 o
 -11   3   4      26598.83      27621.77       542.81 o
  -9   3   4      32413.77      34334.13       545.02 o
  -7   3   4      19341.83      18687.39       357.46 o
  -5   3   4      20476.79      17340.38      1039.29 o
  -3   3   4      47358.66      46642.34       439.11 o
  -1   3   4      47050.79      46860.79       432.49 o
   1   3   4      56591.74      57806.09       366.87 o
   3   3   4      23085.78      23444.74       397.18 o
   5   3   4      24259.54      23568.68       301.84 o
   7   3   4      22493.35      22579.98       251.22 o
   9   3   4      13008.44      13175.68       209.60 o
  11   3   4       9690.38       9848.88       195.98 o
  13   3   4       4737.16       4903.51       209.62 o
  15   3   4      10505.96      10842.40       307.65 o
 -16   4   4         47.90        130.19        55.16 o
 -14   4   4         20.97         26.48        28.69 o
 -12   4   4        429.08        441.31        79.44 o
 -10   4   4       1075.80       1187.13       114.74 o
  -8   4   4         77.06         72.82        30.89 o
  -6   4   4        272.44        141.01        63.99 o
  -4   4   4         85.31        110.33        33.10 o
  -2   4   4       3625.44       3822.24        99.07 o
   0   4   4       3357.36       3614.35       125.77 o
   2   4   4         55.27         37.41        15.03 o
   4   4   4        828.50        889.25        88.26 o
   6   4   4        264.63        228.98        60.68 o
   8   4   4        752.63        809.31        67.75 o
  10   4   4         93.61        109.22        31.21 o
  12   4   4        264.89        324.36        75.02 o
  14   4   4        717.60        756.85       121.36 o
 -17   5   4         59.29         55.16        44.13 o
 -15   5   4          2.55         97.09        55.16 o
 -13   5   4        612.30        558.26        92.68 o
 -11   5   4       2400.58       2641.26       185.35 o
  -9   5   4         66.05        108.12        46.34 o
  -7   5   4       1305.70       1376.90       112.53 o
  -5   5   4       1336.75       1242.30       101.50 o
  -3   5   4        885.71       1012.81        86.06 o
  -1   5   4        630.42        812.02        68.40 o
   1   5   4          7.46         32.50        15.33 o
   3   5   4        884.67        620.04        81.64 o
   5   5   4        194.01        161.08        48.54 o
   7   5   4         79.13        106.67        29.16 o
   9   5   4        219.17        161.25        38.01 o
  11   5   4        172.33         68.40        44.13 o
  13   5   4        521.82        569.29       108.12 o
 -16   6   4       4741.95       4887.54       313.33 o
 -14   6   4       4563.65       4541.11       280.23 o
 -12   6   4       4494.54       4781.62       271.41 o
 -10   6   4      18127.40      19029.40       498.68 o
  -8   6   4      20569.41      20333.48       476.62 o
  -6   6   4       4214.66       4077.73       200.80 o
  -4   6   4      22483.91      23018.87       456.76 o
  -2   6   4      35862.65      37370.88       738.10 o
   0   6   4      26658.79      27130.47       824.15 o
   2   6   4      11905.27      11861.46       205.72 o
   4   6   4       5342.95       5203.08       249.34 o
   6   6   4      26997.08      26858.29       582.53 o
   8   6   4      12794.96      13217.35       288.09 o
  10   6   4       4389.19       4627.16       278.03 o
  12   6   4       6526.77       7204.43       368.50 o
 -15   7   4          8.12         -2.21        26.48 o
 -13   7   4        336.33        286.85        72.82 o
 -11   7   4        556.37        692.86       105.92 o
  -9   7   4        458.86        403.80        77.23 o
  -7   7   4        141.44        114.74        46.34 o
  -5   7   4       1306.86       1286.43       119.15 o
  -3   7   4       1098.62       1074.97        70.96 o
  -1   7   4       1142.28       1234.84        71.56 o
   1   7   4         28.86         24.78        33.10 o
   3   7   4       4886.96       4955.94       260.37 o
   5   7   4       1086.27       1054.74       123.57 o
   7   7   4       1447.72       1332.76       145.63 o
   9   7   4        806.85        944.41       130.19 o
  11   7   4        220.21        209.62        75.02 o
 -12   8   4          4.56        -46.34        48.54 o
 -10   8   4        260.47        167.70        57.37 o
  -8   8   4         35.94         57.37        37.51 o
  -6   8   4          4.02         35.31        30.89 o
  -4   8   4        466.06        442.47        53.41 o
  -2   8   4       2303.27       2288.04       106.56 o
   0   8   4       1248.14       1321.73       145.63 o
   2   8   4       1767.58       1535.77       156.67 o
   4   8   4       1509.38       1575.49       158.87 o
   6   8   4          5.62         11.03        26.48 o
   8   8   4        166.90        156.67        57.37 o
  10   8   4        271.93        284.65        83.85 o
 -11   9   4       4692.48       4768.38       300.09 o
  -9   9   4       4018.00       4044.63       262.58 o
  -7   9   4       8107.16       7899.50       348.64 o
  -5   9   4      10938.33      10218.21       367.39 o
  -3   9   4       5552.07       6090.12       295.68 o
  -1   9   4       6990.82       7288.85       237.49 o
   1   9   4      15614.32      15902.71       516.34 o
   3   9   4       7826.13       7974.52       375.12 o
   5   9   4       7256.80       7358.89       361.88 o
   7   9   4       5620.43       5540.68       324.36 o
   9   9   4       2092.10       2281.59       218.45 o
  -8  10   4          8.91         63.99        37.51 o
  -6  10   4          7.07         30.89        28.69 o
  -4  10   4        451.43        470.00        90.47 o
  -2  10   4       1295.75       1190.73       105.24 o
   0  10   4        650.67        682.56        80.34 o
   2  10   4        748.08        792.16       130.19 o
   4  10   4        364.63        330.98        88.26 o
   6  10   4         14.96          2.21        22.07 o
  -5  11   4         67.19          4.41        11.03 o
  -3  11   4          7.51        -24.03        35.31 o
  -1  11   4         75.07         56.93        79.44 o
   1  11   4         15.47          6.26        28.83 o
   3  11   4         44.40        -61.78        61.78 o
 -18   1   5       2152.09       2093.59       139.59 o
 -16   1   5       3394.03       3468.68       164.60 o
 -14   1   5       2605.94       2739.74       133.34 o
 -12   1   5         16.17         -9.56        20.68 o
 -10   1   5       1117.92       1085.82        69.42 o
  -8   1   5      33917.36      33417.66       634.39 o
  -6   1   5      10441.06      10148.22       350.84 o
  -4   1   5       1438.82       1634.58        73.92 o
  -2   1   5      21444.09      20923.57       225.42 o
   0   1   5      39336.09      39583.82       245.03 o
   2   1   5       4804.79       4529.24        66.40 o
   4   1   5       3584.92       3356.91        68.08 o
   6   1   5      18313.27      18102.33       308.86 o
   8   1   5       8685.26       8725.36       177.21 o
  10   1   5       1066.87        991.30        77.23 o
  12   1   5       1219.10       1303.18        93.58 o
  14   1   5        569.36        745.04        94.88 o
  16   1   5        492.70        418.92       126.88 o
 -19   2   5       1400.37       1371.79       119.35 o
 -17   2   5       1636.00       1658.29       120.91 o
 -15   2   5        655.18        617.95        69.42 o
 -13   2   5       1699.91       1723.41       102.94 o
 -11   2   5      16915.98      17792.17       294.11 o
  -9   2   5       9252.45       8664.66       177.99 o
  -7   2   5        677.15        540.61        59.58 o
  -5   2   5      19821.45      19374.63       171.07 o
  -3   2   5      14563.13      14592.53       183.99 o
  -1   2   5       4510.04       4364.38       143.43 o
   1   2   5      21895.87      22620.00       367.39 o
   3   2   5      37904.31      39377.48       293.72 o
   5   2   5      10939.16      10823.42       198.10 o
   7   2   5       2341.23       2244.17        79.32 o
   9   2   5       4956.25       4945.49       128.90 o
  11   2   5       2525.20       2686.08       104.00 o
  13   2   5       1607.81       1685.10       112.21 o
  15   2   5       3122.17       2916.22       160.35 o
 -18   3   5         52.78         55.16        44.13 o
 -16   3   5        152.47        123.57        59.58 o
 -14   3   5        325.86        388.36        77.23 o
 -12   3   5       1873.15       1800.56       145.63 o
 -10   3   5        226.72        167.70        46.34 o
  -8   3   5       1252.66       1493.84       105.92 o
  -6   3   5       1185.34       1129.72        43.10 o
  -4   3   5         89.07         72.04        11.10 o
  -2   3   5       1922.03       2001.47        90.47 o
   0   3   5       1725.43       1832.17        70.96 o
   2   3   5          0.35          8.83        22.07 o
   4   3   5        274.02        337.60        55.16 o
   6   3   5        978.55       1063.45        70.98 o
   8   3   5        296.94        350.89        35.04 o
  10   3   5         50.52         26.95        17.18 o
  12   3   5         38.05         37.13        19.02 o
  14   3   5         10.33         11.63        25.71 o
 -17   4   5        760.95        951.03       136.81 o
 -15   4   5        817.07        692.86       108.12 o
 -13   4   5       3038.11       3062.71       205.21 o
 -11   4   5       6218.60       6412.27       271.41 o
  -9   4   5       3273.56       3203.93       174.32 o
  -7   4   5       2516.53       1818.16       252.65 o
  -5   4   5       4277.96       3976.23       156.67 o
  -3   4   5       4607.42       4821.59       116.23 o
  -1   4   5      17521.29      17376.69       295.68 o
   1   4   5      15699.72      15964.97       220.54 o
   3   4   5       6020.21       6244.58       229.48 o
   5   4   5       4841.00       4876.51       216.24 o
   7   4   5       4736.41       5026.82       164.56 o
   9   4   5       4065.69       4116.60       220.66 o
  11   4   5       1087.73       1153.50        89.62 o
  13   4   5        327.15        377.32        86.06 o
 -16   5   5       1150.16       1257.74       154.46 o
 -14   5   5       1152.78       1076.80       132.39 o
 -12   5   5       4968.85       5308.99       269.20 o
 -10   5   5       9893.56       9984.70       339.81 o
  -8   5   5      11450.80      10913.67       326.57 o
  -6   5   5       9215.83       9013.81       271.41 o
  -4   5   5      15533.93      14956.09       322.16 o
  -2   5   5      14332.74      13853.13       212.97 o
   0   5   5       7163.95       7099.41       158.39 o
   2   5   5      13419.94      13713.02       219.68 o
   4   5   5      13697.32      14201.44       383.94 o
   6   5   5       9951.70       9706.67       337.60 o
   8   5   5       4796.32       4686.07       171.98 o
  10   5   5       2645.52       2774.46       137.58 o
  12   5   5       3836.40       3901.20       264.79 o
  14   5   5       1676.64       1551.21       178.73 o
 -15   6   5       1177.97       1288.63       154.46 o
 -13   6   5        235.33        220.66        68.40 o
 -11   6   5          7.68        -19.86        33.10 o
  -9   6   5       1935.28       1875.58       152.25 o
  -7   6   5       4005.19       4040.22       203.00 o
  -5   6   5        507.75        430.28        63.99 o
  -3   6   5        456.57        469.07        45.17 o
  -1   6   5       1626.01       1765.69       169.91 o
   1   6   5         45.16         29.57        20.96 o
   3   6   5          6.24         19.86        33.10 o
   5   6   5       1073.16       1026.05       116.95 o
   7   6   5       1034.52       1031.77       125.77 o
   9   6   5        234.85        223.82        44.93 o
  11   6   5          0.70         24.27        37.51 o
  13   6   5        188.66        187.56        68.40 o
 -14   7   5       2793.20       2895.01       233.90 o
 -12   7   5       1383.48       1352.62       147.84 o
 -10   7   5       1887.57       1811.59       163.29 o
  -8   7   5       4686.14       4686.74       240.52 o
  -6   7   5       3356.35       3188.48       189.76 o
  -4   7   5       7311.91       7326.17       186.92 o
  -2   7   5      13752.10      13565.49       243.76 o
   0   7   5       3779.56       4018.42       136.29 o
   2   7   5       1097.45       1069.19        68.83 o
   4   7   5       5341.30       5361.95       273.61 o
   6   7   5       9130.85       9693.43       379.53 o
   8   7   5       4335.54       4068.90       260.37 o
  10   7   5        514.93        580.33       112.53 o
  12   7   5       1154.89       1321.73       172.11 o
 -13   8   5        628.30        611.22       112.53 o
 -11   8   5       4533.57       4686.74       278.03 o
  -9   8   5      10504.63      10302.45       386.15 o
  -7   8   5      10544.83      10333.34       368.50 o
  -5   8   5       5769.07       5822.28       180.49 o
  -3   8   5       2520.23       2666.29       120.01 o
  -1   8   5       8681.87       8496.00       176.79 o
   1   8   5      15051.23      15068.62       476.62 o
   3   8   5       5588.54       5955.52       306.71 o
   5   8   5       2949.62       2972.24       220.66 o
   7   8   5       3622.89       3389.28       242.72 o
   9   8   5       5404.77       5050.82       311.13 o
 -12   9   5       1552.21       1721.12       183.14 o
 -10   9   5        405.62        291.27        70.61 o
  -8   9   5        167.69        198.59        59.58 o
  -6   9   5        388.35        426.89        57.48 o
  -4   9   5        526.78        353.05        75.02 o
  -2   9   5        111.35        143.43        48.54 o
   0   9   5          2.37        -12.44        29.79 o
   2   9   5        368.91        304.51        81.64 o
   4   9   5        663.49        483.24        97.09 o
   6   9   5         55.25         88.26        52.96 o
   8   9   5          0.42          8.83        37.51 o
  -9  10   5       1572.35       1776.28       180.94 o
  -7  10   5       2265.43       2116.09       189.76 o
  -5  10   5       3135.33       2996.51       218.45 o
  -3  10   5       3221.90       3181.86       227.28 o
  -1  10   5       4482.22       4723.76       204.19 o
   1  10   5       3856.71       3955.06       188.99 o
   3  10   5       2709.64       2711.87       236.10 o
   5  10   5       1849.98       1632.86       185.35 o
  -4  11   5       2711.05       2597.13       218.45 o
  -2  11   5       3795.60       3867.40       198.86 o
   0  11   5       3777.40       3875.70       385.05 o
   2  11   5       2952.71       3585.67       286.85 o
 -18   0   6       3218.52       3027.41       236.10 o
 -16   0   6        778.41        845.11       112.53 o
 -14   0   6        834.90        803.19       103.71 o
 -12   0   6       6498.96       6324.01       255.96 o
 -10   0   6        658.67        602.39        72.82 o
  -8   0   6      19390.68      19126.49       344.22 o
  -6   0   6      29206.89      29726.83       361.88 o
  -4   0   6      13831.30      13500.96       146.66 o
  -2   0   6      46849.77      47401.40       410.42 o
   0   0   6         42.62         38.87         8.19 o
   2   0   6       1878.22       1851.85        63.68 o
   4   0   6       4565.93       4449.69       115.04 o
   6   0   6       9718.28       9795.20       191.63 o
   8   0   6      11094.45      10988.39       223.70 o
  10   0   6        597.24        631.08        86.06 o
  12   0   6        198.29        185.35        55.16 o
  14   0   6       1561.06       1533.56       156.67 o
 -19   1   6       1313.13       1592.13       127.16 o
 -17   1   6       1640.76       1668.52       119.35 o
 -15   1   6       7560.37       7449.21       248.24 o
 -13   1   6       1102.34       1218.51        84.25 o
 -11   1   6       3503.98       3273.79       124.71 o
  -9   1   6      24537.96      24350.34       297.16 o
  -7   1   6      14401.88      14400.99       197.86 o
  -5   1   6      26347.10      25745.51       209.82 o
  -3   1   6       4331.60       4355.04        79.36 o
  -1   1   6      22416.40      23230.68       217.65 o
   1   1   6      42098.02      42544.13       237.09 o
   3   1   6       6504.62       6446.45        91.42 o
   5   1   6       6974.86       6836.67       107.24 o
   7   1   6       3843.49       4017.79       105.81 o
   9   1   6       7939.63       7720.63       161.58 o
  11   1   6       7495.15       7672.54       215.25 o
  13   1   6       1533.14       1566.32       109.92 o
  15   1   6        509.73        529.05        69.75 o
 -18   2   6       1422.86       1560.63       122.47 o
 -16   2   6       1949.53       2018.57       127.10 o
 -14   2   6       4621.97       4825.61       177.85 o
 -12   2   6         77.96         60.93        33.10 o
 -10   2   6       9660.15       9590.24       202.76 o
  -8   2   6      32930.92      32946.20       461.17 o
  -6   2   6      15967.17      15842.88       174.25 o
  -4   2   6       6953.89       6517.89        65.44 o
  -2   2   6       8679.78       8424.82        96.78 o
   0   2   6      33841.58      34197.58       180.26 o
   2   2   6      15901.78      16394.77       297.89 o
   4   2   6       4648.51       4415.27        94.91 o
   6   2   6       5357.40       5392.34       139.27 o
   8   2   6       7430.66       7582.77       155.88 o
  10   2   6       6288.47       6404.02       165.78 o
  12   2   6       2458.22       2373.79       128.66 o
  14   2   6       1036.02        977.17       130.19 o
 -17   3   6       3324.93       3336.32       244.93 o
 -15   3   6       1125.11       1240.09       141.22 o
 -13   3   6       2194.28       2358.82       172.11 o
 -11   3   6      11564.30      11379.25       339.81 o
  -9   3   6       1808.35       1648.30       116.95 o
  -7   3   6       5375.49       4969.35       337.60 o
  -5   3   6      19563.73      19780.96       204.11 o
  -3   3   6      14666.63      14918.69       178.66 o
  -1   3   6      11388.11      11491.78       242.72 o
   1   3   6       7647.09       7827.72       151.40 o
   3   3   6       5848.92       5955.52       209.62 o
   5   3   6       3697.78       3517.90       126.98 o
   7   3   6       2832.18       2968.66       101.74 o
   9   3   6       2276.04       2332.39       141.97 o
  11   3   6       2448.01       2337.39       129.35 o
  13   3   6        619.86        623.22       109.22 o
 -18   4   6       1977.42       2135.95       209.62 o
 -16   4   6       1653.29       1487.22       161.08 o
 -14   4   6       7167.40       6893.31       315.54 o
 -12   4   6       1482.55       1405.58       132.39 o
 -10   4   6       4908.64       4989.04       225.07 o
  -8   4   6      15184.20      13662.38       955.44 o
  -6   4   6       8749.90       7765.89       312.23 o
  -4   4   6      13339.44      12969.07       195.03 o
  -2   4   6      14898.16      15128.79       197.90 o
   0   4   6       9641.12       9671.74       179.57 o
   2   4   6       6736.80       7005.84       244.93 o
   4   4   6      10886.05      10918.08       319.95 o
   6   4   6       8606.71       8718.11       216.09 o
   8   4   6       6284.31       6229.98       194.14 o
  10   4   6       3171.97       3101.09       145.38 o
  12   4   6       1613.31       1463.96       106.19 o
  14   4   6       1705.61       1882.20       191.97 o
 -17   5   6        131.08        278.03        77.23 o
 -15   5   6       1994.30       2169.05       191.97 o
 -13   5   6       3331.52       3453.27       222.86 o
 -11   5   6       6246.83       6663.82       284.65 o
  -9   5   6       8789.93       8949.82       302.30 o
  -7   5   6       1126.35       1169.48       101.50 o
  -5   5   6       8678.11       8206.21       242.72 o
  -3   5   6      16737.48      17706.27       244.72 o
  -1   5   6      10259.18      10333.93       181.73 o
   1   5   6       5943.33       5714.20       147.39 o
   3   5   6       7159.32       7246.36       278.03 o
   5   5   6       6272.71       5856.22       260.37 o
   7   5   6       1442.31       1491.41        98.26 o
   9   5   6       1940.63       1972.04       151.15 o
  11   5   6       2992.35       2768.85       303.40 o
  13   5   6       2650.83       2603.75       227.28 o
 -16   6   6       2109.30       2113.89       203.00 o
 -14   6   6       2245.31       2453.70       205.21 o
 -12   6   6        769.11       1003.99       121.36 o
 -10   6   6         82.35         79.44        41.92 o
  -8   6   6      15460.95      14951.68       399.39 o
  -6   6   6      11839.23      11641.83       326.57 o
  -4   6   6        617.27        574.93        50.69 o
  -2   6   6       5606.98       5538.88       145.08 o
   0   6   6       7037.37       7257.54       177.59 o
   2   6   6       5877.22       5887.66       158.87 o
   4   6   6       1326.83       1513.70       141.22 o
   6   6   6       1968.44       2025.63       169.91 o
   8   6   6       5534.31       5131.10       192.46 o
  10   6   6       1074.04        968.68       134.60 o
  12   6   6         81.78         99.30        57.37 o
 -15   7   6       2398.90       2433.84       218.45 o
 -13   7   6        817.32        838.49       121.36 o
 -11   7   6       5065.31       4808.10       266.99 o
  -9   7   6       4708.98       4457.26       240.52 o
  -7   7   6       1626.28       1710.09       141.22 o
  -5   7   6      12431.61      12107.96       244.96 o
  -3   7   6       5889.42       5941.38       166.93 o
  -1   7   6       4167.64       3876.76       130.62 o
   1   7   6       7397.66       7691.13       190.44 o
   3   7   6       3202.07       3406.93       222.86 o
   5   7   6       7150.04       6966.12       319.95 o
   7   7   6       6261.47       6388.00       319.95 o
   9   7   6       2827.65       2870.74       229.48 o
  11   7   6       1555.79       1619.62       180.94 o
 -14   8   6       1490.88       1674.78       183.14 o
 -12   8   6        989.66       1063.56       134.60 o
 -10   8   6       3272.97       3281.16       227.28 o
  -8   8   6       2332.08       2202.15       174.32 o
  -6   8   6       4987.97       4493.97       163.74 o
  -4   8   6       4824.36       4625.21       159.65 o
  -2   8   6       1293.28       1373.66        84.77 o
   0   8   6       5526.96       5978.16       169.41 o
   2   8   6       2795.09       2797.92       214.04 o
   4   8   6        717.18        759.06       116.95 o
   6   8   6       3844.15       4075.52       264.79 o
   8   8   6       2936.79       2749.38       227.28 o
  10   8   6        225.20         97.09        61.78 o
 -11   9   6       1599.59       1582.11       169.91 o
  -9   9   6       2534.62       2495.62       200.80 o
  -7   9   6       2653.03       2488.16       133.07 o
  -5   9   6        343.37        391.76        52.25 o
  -3   9   6       1613.37       1804.97       158.87 o
  -1   9   6       4675.30       4657.40       189.76 o
   1   9   6       3175.66       3111.25       236.10 o
   3   9   6       2542.62       2729.52       227.28 o
   5   9   6        891.60        706.10       119.15 o
   7   9   6        144.37        214.04        70.61 o
  -8  10   6       1421.60       1588.73       163.29 o
  -6  10   6       2375.31       2224.22       189.76 o
  -4  10   6       5488.35       5454.63       293.47 o
  -2  10   6       2643.07       2883.24       159.86 o
   0  10   6       2090.05       2069.28       135.72 o
   2  10   6       4222.17       4121.86       289.06 o
   4  10   6       3427.14       3415.76       264.79 o
   6  10   6       2427.30       2429.43       231.69 o
  -5  11   6        974.51        902.48       127.98 o
  -3  11   6       1416.32       1347.96       118.74 o
  -1  11   6       1242.41       1065.77       158.87 o
   1  11   6       2549.49       2418.39       233.90 o
 -18   1   7       2140.04       2240.16       143.44 o
 -16   1   7       4724.23       4890.12       191.09 o
 -14   1   7      12402.71      12264.88       274.56 o
 -12   1   7       7572.96       7560.81       350.84 o
 -10   1   7       5061.48       4969.48       141.88 o
  -8   1   7      24019.79      24458.58       275.84 o
  -6   1   7      34739.79      35103.84       342.02 o
  -4   1   7      12136.68      12124.71       115.36 o
  -2   1   7      10801.66      11214.55       125.85 o
   0   1   7      23117.89      22768.82       205.63 o
   2   1   7      41783.77      42263.32       304.48 o
   4   1   7      10274.96      10472.15       129.43 o
   6   1   7       5133.54       5184.67       116.85 o
   8   1   7      20218.85      20521.93       313.30 o
  10   1   7       8318.59       8414.79       180.20 o
  12   1   7        586.76        662.43        69.42 o
  14   1   7       1914.28       2050.46       131.84 o
 -19   2   7       1455.10       1605.26       127.16 o
 -17   2   7       4680.52       4714.56       198.89 o
 -15   2   7       4998.60       5055.45       189.57 o
 -13   2   7       7089.06       7020.40       202.02 o
 -11   2   7      15874.60      16243.27       276.87 o
  -9   2   7       8107.40       6378.63       887.04 o
  -7   2   7       3953.04       3529.93        89.85 o
  -5   2   7      15013.96      14820.35       175.49 o
  -3   2   7      21487.10      21474.83       162.90 o
  -1   2   7      40358.62      41523.88       971.99 o
   1   2   7      23183.94      23850.55       199.67 o
   3   2   7       3532.26       3193.45        77.09 o
   5   2   7      13732.79      14086.46       206.94 o
   7   2   7       8659.67       8994.43       165.46 o
   9   2   7       3031.85       3070.08       106.59 o
  11   2   7       8871.67       8645.94       310.02 o
  13   2   7       3638.39       3824.60       171.29 o
 -18   3   7        777.81        794.36       127.98 o
 -16   3   7        127.41        205.21        66.20 o
 -14   3   7        439.02        379.53        72.82 o
 -12   3   7        863.21        814.22        97.09 o
 -10   3   7       1234.39       1262.15       105.92 o
  -8   3   7        450.57        563.07        77.23 o
  -6   3   7        187.65        192.94        20.68 o
  -4   3   7       1277.07       1392.80        58.25 o
  -2   3   7          3.85          0.00        11.84 o
   0   3   7       3702.83       4101.18       144.53 o
   2   3   7          0.84          4.41        22.07 o
   4   3   7       1060.79       1139.34       116.95 o
   6   3   7       1607.79       1658.37        95.02 o
   8   3   7       1238.45       1147.19        64.58 o
  10   3   7         71.95         75.78        22.66 o
  12   3   7        159.59        143.82        30.52 o
  14   3   7         24.28        -22.12        62.89 o
 -17   4   7       2326.03       2588.30       220.66 o
 -15   4   7      13181.70      12736.29       441.31 o
 -13   4   7       6254.69       6456.41       289.06 o
 -11   4   7       3846.99       4143.93       211.83 o
  -9   4   7       8147.25       7543.85       588.05 o
  -7   4   7       6774.22       6546.82       171.01 o
  -5   4   7      16255.77      17041.47       348.64 o
  -3   4   7      18200.33      15977.72      2821.09 o
  -1   4   7      10029.02       9766.68       157.43 o
   1   4   7       9760.26       9486.55       185.66 o
   3   4   7      16516.81      16811.81       390.56 o
   5   4   7      12462.84      12004.10       255.02 o
   7   4   7       1765.09       1743.33       104.54 o
   9   4   7       3710.57       3692.71       158.09 o
  11   4   7      10294.42      10070.02       532.88 o
  13   4   7       2127.16       2049.90       196.38 o
 -16   5   7       1054.74       1101.08       143.43 o
 -14   5   7       2343.87       2628.02       200.80 o
 -12   5   7       6759.40       6445.37       289.06 o
 -10   5   7       3382.10       3488.58       194.18 o
  -8   5   7       7217.92       7149.27       255.96 o
  -6   5   7       8891.61       8837.29       258.17 o
  -4   5   7       8249.45       8408.87       172.16 o
  -2   5   7      10959.03      11038.97       188.76 o
   0   5   7       7281.46       7473.07       348.64 o
   2   5   7      11083.93      11076.95       348.64 o
   4   5   7       5371.50       5909.18       258.17 o
   6   5   7       2363.80       2390.05       124.82 o
   8   5   7       6407.75       6495.97       409.32 o
  10   5   7       2246.74       2110.54       127.87 o
  12   5   7       1534.45       1681.40       180.94 o
 -15   6   7          9.49         48.54        37.51 o
 -13   6   7         77.55         48.54        33.10 o
 -11   6   7        224.08        247.14        61.78 o
  -9   6   7        325.47        353.05        66.20 o
  -7   6   7          4.53         -4.41        15.45 o
  -5   6   7        499.80        467.71        48.29 o
  -3   6   7        123.66         96.11        24.96 o
  -1   6   7          7.82         24.27        17.16 o
   1   6   7         20.05          7.11        36.41 o
   3   6   7       1012.42       1045.91       119.15 o
   5   6   7          0.27         -4.41        28.69 o
   7   6   7          1.59         -9.22        26.39 o
   9   6   7         76.91         30.53        28.69 o
  11   6   7         31.59         72.82        41.92 o
 -14   7   7       2556.95       2632.43       218.45 o
 -12   7   7       2418.53       2546.37       200.80 o
 -10   7   7       1973.86       2182.29       172.11 o
  -8   7   7       3838.56       3872.52       214.04 o
  -6   7   7       8647.80       8528.65       212.04 o
  -4   7   7       6072.35       6147.22       174.67 o
  -2   7   7       2150.43       2139.86       175.42 o
   0   7   7       2650.57       2852.77       276.92 o
   2   7   7       4599.92       4555.73       152.11 o
   4   7   7       6518.67       6352.70       306.71 o
   6   7   7       4913.21       5216.32       286.85 o
   8   7   7       2235.88       2055.22       287.96 o
  10   7   7       1311.49       1445.30       169.91 o
 -13   8   7       1833.46       1732.15       176.53 o
 -11   8   7       2005.62       1906.47       174.32 o
  -9   8   7       2542.15       2541.96       189.76 o
  -7   8   7       5064.68       5190.99       180.99 o
  -5   8   7       4582.67       4436.96       159.88 o
  -3   8   7       2396.36       2737.77       152.25 o
  -1   8   7       6255.40       6541.01       158.56 o
   1   8   7       9191.63       9461.75       386.15 o
   3   8   7       2154.39       2312.48       200.80 o
   5   8   7        477.38        628.87       110.33 o
   7   8   7       1714.51       1595.35       174.32 o
   9   8   7       2574.33       2722.90       236.10 o
 -12   9   7         26.52        -35.31        35.31 o
 -10   9   7         44.53        -39.72        39.72 o
  -8   9   7          9.36         31.82        22.39 o
  -6   9   7        448.68        386.51        55.37 o
  -4   9   7        552.77        594.02        88.26 o
  -2   9   7       2091.05       1843.71       120.63 o
   0   9   7          3.60        -13.87        21.18 o
   2   9   7        147.14         77.23        50.75 o
   4   9   7         16.33         -8.83        46.34 o
   6   9   7          5.63         22.07        37.51 o
  -9  10   7       2310.22       2115.05       136.20 o
  -7  10   7        724.03        525.16        97.09 o
  -5  10   7        928.10        911.31       119.15 o
  -3  10   7       2411.12       2528.35       150.98 o
  -1  10   7       2283.49       2063.14       209.62 o
   1  10   7       1613.08       1641.68       185.35 o
   3  10   7       1008.01        966.47       147.84 o
   5  10   7       1175.36       1206.99       163.29 o
  -2  11   7       2449.84       2658.91       251.55 o
 -18   0   8       5343.88       5139.09       302.30 o
 -16   0   8       2284.55       2219.80       183.14 o
 -14   0   8       2515.72       2411.77       174.32 o
 -12   0   8      24010.86      23852.95       489.86 o
 -10   0   8      21005.19      20510.01       399.39 o
  -8   0   8      12475.57      12045.63       269.20 o
  -6   0   8      24160.56      23654.89       237.83 o
  -4   0   8      38650.90      37591.02       430.28 o
  -2   0   8      41466.67      40298.47       447.93 o
   0   0   8      16914.18      16042.36       444.62 o
   2   0   8      39319.57      39496.63       494.27 o
   4   0   8      26008.96      26299.05       409.32 o
   6   0   8      15426.64      15231.33       253.69 o
   8   0   8      12558.35      12903.32       258.52 o
  10   0   8        139.36        172.11        50.75 o
  12   0   8       3698.30       4132.89       240.52 o
  14   0   8       7268.64       7047.76       342.02 o
 -19   1   8         13.49        -56.94        67.30 o
 -17   1   8         89.41         84.40        30.74 o
 -15   1   8        627.11        530.08        61.62 o
 -13   1   8        512.99        466.18        58.47 o
 -11   1   8        323.01        344.16        41.33 o
  -9   1   8        743.91        668.06        67.30 o
  -7   1   8         20.18         35.31        15.60 o
  -5   1   8       1235.82       1257.65        42.57 o
  -3   1   8         57.54         58.84        10.83 o
  -1   1   8        929.61       1032.07        41.87 o
   1   1   8       2978.95       3113.66        46.72 o
   3   1   8        530.76        517.50        28.70 o
   5   1   8       1054.58       1029.65        45.39 o
   7   1   8       1735.14       1594.02        70.04 o
   9   1   8        141.62        167.85        27.97 o
  11   1   8       1808.24       1846.13       145.63 o
  13   1   8        419.37        435.69        61.26 o
 -18   2   8        113.36        126.90        38.01 o
 -16   2   8        302.09        281.29        50.55 o
 -14   2   8        680.35        776.75        71.77 o
 -12   2   8        527.55        571.50        79.44 o
 -10   2   8       2343.49       2215.39       134.60 o
  -8   2   8       1603.48       1649.56        38.52 o
  -6   2   8          3.57         10.10         7.96 o
  -4   2   8       2203.96       2205.23        57.01 o
  -2   2   8          4.81          4.65        14.28 o
   0   2   8         64.88         85.51         9.23 o
   2   2   8         16.93         12.20        13.19 o
   4   2   8       1631.80       1513.34        58.76 o
   6   2   8         29.02         30.50        13.55 o
   8   2   8        849.34        779.26        53.74 o
  10   2   8        356.55        405.07        66.35 o
  12   2   8        758.77        562.20        65.48 o
  14   2   8         55.38         36.41        26.93 o
 -17   3   8       1751.59       1888.82       183.14 o
 -15   3   8      11832.96      12151.55       417.04 o
 -13   3   8      15219.62      15529.79       428.07 o
 -11   3   8       4670.59       4236.60       203.00 o
  -9   3   8      11884.33      11178.90       420.35 o
  -7   3   8      28593.52      29316.05       253.41 o
  -5   3   8      19845.66      19816.64       168.82 o
  -3   3   8      34032.25      33591.23       248.60 o
  -1   3   8      34017.38      34216.97       237.59 o
   1   3   8      27417.44      28323.06       314.04 o
   3   3   8      20440.50      20245.22       406.01 o
   5   3   8      12740.81      12556.40       253.82 o
   7   3   8      11702.42      12053.39       199.53 o
   9   3   8       2728.23       2827.70       107.32 o
  11   3   8       6831.64       7178.38       182.38 o
  13   3   8       7099.06       7107.34       353.05 o
 -18   4   8         42.53        -52.96        52.96 o
 -16   4   8        359.60        260.37        72.82 o
 -14   4   8        205.79        211.83        59.58 o
 -12   4   8       1161.82       1187.13       119.15 o
 -10   4   8       2468.62       2733.93       163.29 o
  -8   4   8        624.98        605.01        43.03 o
  -6   4   8       2117.00       2112.73        54.94 o
  -4   4   8        628.30        816.81        83.85 o
  -2   4   8         73.36        100.83        17.96 o
   0   4   8       4759.84       4954.34       139.12 o
   2   4   8       3244.97       3358.39       180.94 o
   4   4   8        820.56        743.61        90.47 o
   6   4   8         15.00          9.34        19.57 o
   8   4   8        258.13        146.82        36.44 o
  10   4   8       1360.08       1267.67        99.71 o
  12   4   8         10.17        -22.07        33.10 o
 -17   5   8         49.15        -39.72        39.72 o
 -15   5   8        226.28        220.66        61.78 o
 -13   5   8        113.71         81.64        44.13 o
 -11   5   8        265.42        350.84        66.20 o
  -9   5   8         23.00          2.21        15.45 o
  -7   5   8          3.45         -6.62        19.86 o
  -5   5   8        125.86        167.45        29.68 o
  -3   5   8          5.84          0.20        16.95 o
  -1   5   8       1763.94       1727.66        65.98 o
   1   5   8        599.75        581.02        53.55 o
   3   5   8       1650.89       1613.00       134.60 o
   5   5   8         30.74         37.51        33.10 o
   7   5   8          2.82        -24.20        24.82 o
   9   5   8          3.06         11.39        46.34 o
  11   5   8         13.06         31.65        27.27 o
 -16   6   8       2504.03       2530.93       216.24 o
 -14   6   8       6601.49       6935.23       333.19 o
 -12   6   8      12308.63      12370.00       414.83 o
 -10   6   8       5873.93       5933.45       264.79 o
  -8   6   8      11201.55      11209.34       335.40 o
  -6   6   8      26419.02      26859.07       496.48 o
  -4   6   8      19404.83      18227.27       876.01 o
  -2   6   8       8975.27       9129.74       188.76 o
   0   6   8       6724.86       6964.93       185.55 o
   2   6   8      35160.35      36873.89       684.03 o
   4   6   8      21143.12      21330.85       531.78 o
   6   6   8       2581.89       2673.12       163.29 o
   8   6   8       6811.69       6654.03       346.43 o
  10   6   8       5952.13       5641.25       220.75 o
 -15   7   8        110.67        183.14        61.78 o
 -13   7   8        796.03        834.08       116.95 o
 -11   7   8       2141.52       2007.97       169.91 o
  -9   7   8       2406.82       2471.35       174.32 o
  -7   7   8         84.62         41.28        27.58 o
  -5   7   8        379.38        320.44        44.13 o
  -3   7   8        780.43        767.53        90.47 o
  -1   7   8       2339.14       2425.59        91.94 o
   1   7   8        732.52        688.18        62.84 o
   3   7   8          3.42         35.31        35.31 o
   5   7   8       3641.72       3832.80       244.93 o
   7   7   8        662.98        543.28        70.98 o
   9   7   8          1.94        -35.31        35.31 o
 -14   8   8          3.43         97.09        41.92 o
 -12   8   8          8.81        -41.92        41.92 o
 -10   8   8        133.24         75.02        39.72 o
  -8   8   8          5.93         39.72        22.71 o
  -6   8   8       1446.37       1293.93        91.90 o
  -4   8   8        259.63        229.90        38.91 o
  -2   8   8        330.98        343.68        38.61 o
   0   8   8         51.15         54.07        24.70 o
   2   8   8         11.39         11.03        37.51 o
   4   8   8        446.29        487.65        94.88 o
   6   8   8        105.93         17.65        44.13 o
   8   8   8        209.40        145.63        66.20 o
 -11   9   8       6946.75       6332.84       328.78 o
  -9   9   8       8405.88       8569.78       258.95 o
  -7   9   8       4034.64       3995.86       167.68 o
  -5   9   8       6574.63       6548.92       204.38 o
  -1   9   8       8587.18       8645.32       399.39 o
   1   9   8       6004.86       5717.21       328.78 o
   3   9   8       7579.01       8312.12       397.18 o
   5   9   8       5532.93       5628.94       333.19 o
   7   9   8       6513.08       6262.23       361.88 o
  -2  10   8        182.61        229.48        79.44 o
   0  10   8        723.77        917.93       141.22 o
   2  10   8         61.44        -30.89        39.72 o
   4  10   8        580.96        650.94       123.57 o
 -18   1   9       1489.91       1552.69       118.55 o
 -16   1   9        372.25        283.80        49.64 o
 -14   1   9       1079.58       1127.13        84.25 o
 -12   1   9      15677.91      15839.46       374.01 o
 -10   1   9      11179.14      11591.87       339.81 o
  -8   1   9       1716.72       1713.00        72.44 o
  -6   1   9      17100.89      16852.48       167.39 o
  -4   1   9      23054.91      22636.11       199.42 o
  -2   1   9       2455.96       2190.60        94.01 o
   0   1   9        581.99        823.38        25.73 o
   2   1   9       8961.23       8994.19       109.64 o
   4   1   9      24756.25      25207.83       212.14 o
   6   1   9       3718.29       3700.19        91.88 o
   8   1   9        271.52        283.90        35.71 o
  10   1   9       2299.11       2427.88       101.16 o
  12   1   9       2320.01       2362.71       140.12 o
 -19   2   9       2189.82       1981.49       198.59 o
 -17   2   9        817.71        749.06        81.90 o
 -15   2   9       4973.53       5161.15       262.58 o
 -13   2   9       3822.69       3662.90       203.00 o
 -11   2   9       2521.85       2482.38       150.05 o
  -9   2   9      21085.67      21268.72       258.50 o
  -7   2   9      14390.45      14203.00       123.73 o
  -5   2   9       3990.41       3878.61        62.87 o
  -3   2   9      11197.42      11498.61       180.42 o
  -1   2   9      14805.60      14685.68       173.02 o
   1   2   9       9131.45       8548.69       162.38 o
   3   2   9       1487.64       1382.92        58.60 o
   5   2   9       4468.61       4566.45       127.16 o
   7   2   9      11366.00      11611.02       195.49 o
   9   2   9       3380.79       3437.38       117.00 o
  11   2   9        996.66       1034.49        70.93 o
  13   2   9       1371.69       1487.22       163.29 o
 -18   3   9        301.04        280.23        77.23 o
 -16   3   9        511.24        569.29        97.09 o
 -14   3   9         19.09        -35.31        35.31 o
 -12   3   9         45.26        282.44        59.58 o
 -10   3   9         27.88         23.17        15.60 o
  -8   3   9         48.22         36.41        14.04 o
  -6   3   9       2137.52       2320.16        67.36 o
  -4   3   9        751.66        702.11        39.09 o
  -2   3   9         53.21         57.80        10.18 o
   0   3   9        114.81        156.52        19.28 o
   2   3   9        862.41        937.79        88.26 o
   4   3   9        766.38        728.43        71.71 o
   6   3   9        299.03        287.50        49.65 o
   8   3   9          0.04         -2.65        16.61 o
  10   3   9          5.28         14.99        22.47 o
  12   3   9         18.18         -9.47        23.25 o
 -17   4   9       1658.89       1509.29       165.49 o
 -15   4   9       4254.87       4421.95       255.96 o
 -13   4   9       4204.23       4097.59       225.07 o
 -11   4   9       2708.03       2676.56       165.49 o
  -9   4   9       3798.00       4018.15       180.94 o
  -7   4   9       7747.84       8091.56       121.20 o
  -5   4   9      15243.91      15747.94       221.29 o
  -3   4   9      10400.11      10196.02       182.04 o
  -1   4   9       2197.64       2174.85        63.93 o
   1   4   9       4288.87       4564.71       139.32 o
   3   4   9       3949.01       3852.66       198.59 o
   5   4   9       4142.48       4474.25       243.83 o
   7   4   9       3719.33       3865.96       163.63 o
   9   4   9       1337.31       1308.80       101.38 o
  11   4   9       1611.61       1469.33       139.01 o
 -16   5   9       1447.47       1555.63       165.49 o
 -14   5   9        616.74        642.11        99.30 o
 -12   5   9       6088.44       6116.59       273.61 o
 -10   5   9      10955.71      11072.54       337.60 o
  -8   5   9      11274.33      11201.83       230.28 o
  -6   5   9       7455.66       7466.66       173.82 o
  -4   5   9       3303.93       3167.97       104.97 o
  -2   5   9      12854.83      13197.35       205.67 o
   0   5   9      13974.59      14416.16       376.22 o
   2   5   9       3699.28       4040.22       218.45 o
   4   5   9       6809.75       6657.20       286.85 o
   6   5   9       6866.39       6831.81       219.85 o
   8   5   9       3172.67       3113.02       157.59 o
  10   5   9       1300.19       1281.73       186.45 o
 -15   6   9         34.15         28.69        24.27 o
 -13   6   9         27.93        -30.89        30.89 o
 -11   6   9        208.74        214.04        52.96 o
  -9   6   9        397.15        319.95        61.78 o
  -7   6   9          5.72        -13.68        18.36 o
  -5   6   9       1557.23       1532.31        84.17 o
  -3   6   9       1182.10       1242.05        72.54 o
  -1   6   9        878.13        960.34        54.27 o
   1   6   9        215.69        198.55        37.07 o
   3   6   9       4902.93       4792.66       253.75 o
   5   6   9        821.32        578.12        97.09 o
   7   6   9         28.54         28.56        26.39 o
   9   6   9          3.22         72.82        29.65 o
  11   6   9          0.72         44.13        39.72 o
 -14   7   9        577.30        525.16        97.09 o
 -12   7   9       2943.80       3349.56       225.07 o
 -10   7   9       7192.26       6899.93       295.68 o
  -8   7   9       4077.34       3874.94       153.40 o
  -6   7   9       3392.27       3510.59       136.35 o
  -4   7   9       6198.60       6270.03       211.83 o
  -2   7   9       4719.70       4862.75       162.18 o
   0   7   9       1475.60       1600.28        98.61 o
   2   7   9       4446.85       4360.17       258.17 o
   4   7   9       6467.74       6471.85       317.75 o
   6   7   9       1347.28       1279.81       150.05 o
   8   7   9        723.85        715.02        82.52 o
 -13   8   9       4637.07       4761.76       289.06 o
 -11   8   9       3423.59       3382.66       225.07 o
  -9   8   9       2611.33       2595.05       136.36 o
  -7   8   9       2824.46       2900.04       136.88 o
  -5   8   9       7730.93       7693.51       210.36 o
  -3   8   9       8925.50       9269.77       324.36 o
  -1   8   9       3611.62       3819.85       158.52 o
   1   8   9       4018.47       4017.46       158.50 o
   3   8   9       4836.15       5158.95       297.89 o
   5   8   9       4869.06       4591.86       289.06 o
   7   8   9       3212.41       3061.76       171.55 o
 -10   9   9         26.91         24.27        50.75 o
  -8   9   9        374.51        456.76        90.47 o
  -6   9   9       1127.98       1059.15       130.19 o
  -4   9   9          9.29        -44.13        44.13 o
  -2   9   9         71.22         50.75        48.54 o
   0   9   9       1025.07       1074.60       147.84 o
   2   9   9        127.20         17.65        41.92 o
   4   9   9         84.00        130.19        57.37 o
   6   9   9        338.64        487.65       110.33 o
  -3  10   9       3032.30       3069.33       260.37 o
  -1  10   9       3560.48       3486.37       273.61 o
   1  10   9       2055.83       1860.13       203.00 o
   3  10   9        652.86        617.84       119.15 o
 -18   0  10       1104.70       1282.01       150.05 o
 -16   0  10      10838.91      10721.69       392.77 o
 -14   0  10       2305.15       2199.94       165.49 o
 -12   0  10        901.13        957.65        99.30 o
 -10   0  10       9034.09       9494.84       271.41 o
  -8   0  10      16316.55      16744.66       231.48 o
  -6   0  10      18500.43      18733.73       346.43 o
  -4   0  10        282.71        176.53        37.51 o
  -2   0  10      24598.96      24117.53       251.15 o
   0   0  10      25839.74      27565.64       252.65 o
   2   0  10       1148.87       1119.80        58.14 o
   4   0  10      23248.96      23148.25       639.90 o
   6   0  10       8593.45       8757.55       203.05 o
   8   0  10        678.17        559.87       146.74 o
  10   0  10       3522.15       3885.76       216.24 o
  12   0  10       1513.48       1266.57       139.01 o
 -19   1  10       4126.68       4065.69       195.70 o
 -17   1  10       2114.17       2007.23       127.83 o
 -15   1  10        824.72        889.32        79.39 o
 -13   1  10       8645.52       8487.00       214.43 o
 -11   1  10       5888.05       6006.83       180.94 o
  -9   1  10       7144.40       7187.91       131.76 o
  -7   1  10       2171.97       2174.11        65.46 o
  -5   1  10      16993.49      16914.58       228.58 o
  -3   1  10      40967.43      41866.17       389.79 o
  -1   1  10       2724.93       2510.76        70.40 o
   1   1  10      10945.89      10743.48       110.12 o
   3   1  10       7190.14       7582.14       112.18 o
   5   1  10       3225.11       3177.66        82.78 o
   7   1  10      14161.25      14014.75       281.69 o
   9   1  10       4084.95       4120.64       128.62 o
  11   1  10       1035.65       1112.11       127.98 o
  13   1  10       1710.18       1716.71       172.11 o
 -18   2  10       3318.25       3426.79       247.14 o
 -16   2  10       1404.39       1487.22       150.05 o
 -14   2  10       3998.56       4064.49       220.66 o
 -12   2  10       8538.64       8623.25       289.06 o
 -10   2  10      10629.85      11194.53       246.03 o
  -8   2  10      10002.32      10134.28       111.56 o
  -6   2  10       2315.64       2240.44        51.58 o
  -4   2  10      18223.84      17571.06       281.81 o
  -2   2  10      22496.02      22864.86       277.96 o
   0   2  10       8732.52       8769.43       182.16 o
   2   2  10      13122.38      13223.13       193.02 o
   4   2  10      10723.57      10802.21       144.82 o
   6   2  10      12547.41      12374.75       195.71 o
   8   2  10       3831.08       3922.75       129.11 o
  10   2  10       1874.86       1729.73       115.18 o
  12   2  10       2676.41       2886.19       216.24 o
 -17   3  10       2788.67       2837.64       218.45 o
 -15   3  10       5219.63       5348.71       273.61 o
 -13   3  10       1163.48       1233.47       119.15 o
 -11   3  10       3440.08       3542.13       116.50 o
  -9   3  10       3243.38       3371.71       134.60 o
  -7   3  10       7318.98       7579.60       158.09 o
  -5   3  10      17229.64      17527.05       161.74 o
  -3   3  10       8312.54       8256.87       160.11 o
  -1   3  10       7718.02       8051.14       175.53 o
   1   3  10       8078.38       8629.87       262.58 o
   3   3  10       4122.45       4054.67       144.48 o
   5   3  10       3402.91       3507.71       144.20 o
   7   3  10       7529.99       7596.29       621.15 o
   9   3  10       4553.28       4415.80       272.51 o
  11   3  10        292.23        265.54        50.75 o
 -18   4  10       3596.10       3676.14       264.79 o
 -16   4  10        513.85        483.24        90.47 o
 -14   4  10       1806.97       2027.83       165.49 o
 -12   4  10       4536.70       4494.77       220.66 o
 -10   4  10       2681.28       2544.17       150.05 o
  -8   4  10       8840.00       9046.42       141.06 o
  -6   4  10       4902.39       5106.09       131.42 o
  -4   4  10       5571.47       5544.22       223.97 o
  -2   4  10      10696.37      10638.62       149.57 o
   0   4  10       5343.68       5530.18       157.38 o
   2   4  10       2906.25       3062.71       176.53 o
   4   4  10       2537.56       2522.29       125.92 o
   6   4  10       3961.70       3809.03       214.04 o
   8   4  10       3067.64       2980.83       244.93 o
  10   4  10       3313.51       3587.03       173.17 o
  12   4  10        660.44        608.81        75.37 o
 -17   5  10       2286.84       2365.44       209.62 o
 -15   5  10       1266.99       1310.70       143.43 o
 -13   5  10       5348.49       5803.26       275.82 o
 -11   5  10       1761.56       1855.72       143.43 o
  -9   5  10       4596.64       4658.42       154.88 o
  -7   5  10       8404.36       8684.90       193.51 o
  -5   5  10       4089.47       3937.99       119.72 o
  -3   5  10       6894.83       6644.81       210.73 o
  -1   5  10       8024.08       8002.30       138.84 o
   1   5  10      12861.74      13348.06       260.09 o
   3   5  10       4316.92       4836.79       240.52 o
   5   5  10       2352.22       2329.16       238.31 o
   7   5  10       7716.16       7677.18       245.56 o
   9   5  10       5256.63       5147.07       387.25 o
  11   5  10       1586.29       1696.09       126.98 o
 -16   6  10       1167.53       1264.36       152.25 o
 -14   6  10         90.43        238.31        61.78 o
 -12   6  10       3991.38       3620.97       218.45 o
 -10   6  10       7243.99       7236.51       212.01 o
  -8   6  10        385.12        384.40        48.07 o
  -6   6  10       2554.88       2764.32       114.51 o
  -4   6  10       3761.38       3753.21       124.59 o
  -2   6  10       6403.70       6824.90       260.37 o
   0   6  10       2947.05       3126.55       134.60 o
   2   6  10        236.99        269.20        66.20 o
   4   6  10       6628.62       6657.20       308.92 o
   6   6  10       2392.25       2312.64       169.91 o
   8   6  10        166.08        206.06        45.25 o
  10   6  10        770.66        640.60        80.07 o
 -15   7  10       2690.38       2645.67       218.45 o
 -13   7  10       1868.84       1833.65       167.70 o
 -11   7  10        129.36        183.14        50.75 o
  -9   7  10       6864.43       6725.58       206.20 o
  -7   7  10       5573.70       5401.75       174.25 o
  -5   7  10       2472.67       2917.08       187.56 o
  -3   7  10       6635.59       6886.69       275.82 o
  -1   7  10       1673.88       1650.70       198.59 o
   1   7  10       3137.07       3448.10       146.06 o
   3   7  10       1946.46       1840.27       172.11 o
   5   7  10        869.16       1041.50       136.81 o
   7   7  10       3421.34       3536.86       333.19 o
   9   7  10        864.11        650.37        84.25 o
 -12   8  10        740.10        639.65        78.45 o
 -10   8  10       3309.07       3109.05       229.48 o
  -8   8  10       5002.16       4704.39       266.99 o
  -6   8  10         41.68         86.06        52.96 o
  -4   8  10       1377.10       1346.00       134.60 o
  -2   8  10       3387.12       3415.90       155.28 o
   0   8  10       2185.12       2300.62       125.10 o
   2   8  10       4811.89       4770.59       295.68 o
   4   8  10       3131.44       3155.39       240.52 o
   6   8  10       2191.80       2092.84       143.32 o
 -11   9  10       1785.71       1758.63       185.35 o
  -9   9  10        452.47        567.09       105.92 o
  -7   9  10        917.79        900.28       123.57 o
  -5   9  10       2594.61       2570.65       189.76 o
  -3   9  10       1356.73       1500.11       118.05 o
  -1   9  10       1887.46       1833.65       189.76 o
   1   9  10        709.41        582.53       105.92 o
   3   9  10        193.56        216.24        72.82 o
   5   9  10        433.32        423.66       101.50 o
  -8  10  10       3511.42       1886.61       187.56 o
  -4  10  10       2858.02       2976.65       258.17 o
  -2  10  10       2780.73       2837.64       251.55 o
   0  10  10       1569.47       1586.52       189.76 o
 -18   1  11        800.42        879.54        89.62 o
 -16   1  11       3298.99       3270.48       178.73 o
 -14   1  11       4836.88       4785.91       200.80 o
 -12   1  11       4596.14       4274.11       203.00 o
 -10   1  11      10067.16       9908.24       165.25 o
  -8   1  11      12797.36      12985.03       170.46 o
  -6   1  11       8168.70       7901.31       166.40 o
  -4   1  11       6713.97       6317.85       149.89 o
  -2   1  11      20575.15      20629.87       202.86 o
   0   1  11      17991.84      17366.78       243.64 o
   2   1  11       4730.49       4464.24        81.59 o
   4   1  11       5997.74       6159.79       110.90 o
   6   1  11       2322.59       2450.75        78.79 o
   8   1  11        335.30        435.15        53.68 o
  10   1  11       2048.68       2044.22       123.00 o
 -19   2  11       1250.84       1251.12       156.67 o
 -17   2  11       3347.65       3563.60       238.31 o
 -15   2  11       3806.89       3876.93       225.07 o
 -13   2  11       5076.96       4783.83       227.28 o
 -11   2  11       5302.04       5093.82       250.45 o
  -9   2  11       6424.07       6119.61        94.27 o
  -7   2  11      12961.81      13030.22       132.03 o
  -5   2  11      13944.87      14039.18       184.72 o
  -3   2  11      15583.09      15763.35       237.49 o
  -1   2  11      10858.32      10599.40       159.87 o
   1   2  11      13882.51      14150.73       200.51 o
   3   2  11       4681.53       4826.60        92.65 o
   5   2  11        812.00        845.56        72.82 o
   7   2  11       5074.16       5314.16       182.85 o
   9   2  11       4907.27       5002.06       211.83 o
  11   2  11       1082.94       1052.17        95.02 o
 -18   3  11        307.68        216.24        66.20 o
 -16   3  11         35.62         48.54        33.10 o
 -14   3  11         10.29         46.34        37.51 o
 -12   3  11        143.54        111.46        27.58 o
 -10   3  11         90.89        103.55        20.30 o
  -8   3  11        233.79        213.51        26.92 o
  -6   3  11        244.38        183.88        20.06 o
  -4   3  11        128.53         78.45         9.55 o
  -2   3  11        374.34        390.98        32.49 o
   0   3  11          2.53        -15.54        18.53 o
   2   3  11         88.27         30.89        22.07 o
   4   3  11         11.15          8.58        20.68 o
   6   3  11        389.43        340.34        50.36 o
   8   3  11        249.27        267.12        48.25 o
  10   3  11          5.27         24.87        25.43 o
 -17   4  11       2778.28       2694.21       216.24 o
 -15   4  11        437.12        578.12        92.68 o
 -13   4  11       2953.92       2903.84       185.35 o
 -11   4  11       5310.36       5372.98       225.07 o
  -9   4  11       5704.82       5868.99       163.82 o
  -7   4  11       7585.20       7874.34       124.82 o
  -5   4  11      13095.55      12723.72       185.11 o
  -3   4  11      12209.88      11480.41       577.02 o
  -1   4  11       5472.71       5535.58       291.27 o
   1   4  11       6456.59       6800.63       264.79 o
   3   4  11       3775.10       4088.76       209.62 o
   5   4  11       1637.20       1564.27       104.81 o
   7   4  11       4841.64       4883.99       259.27 o
   9   4  11       1573.29       1492.43       113.11 o
  11   4  11        161.91        212.08        48.07 o
 -16   5  11       4294.15       4439.61       271.41 o
 -14   5  11       4369.10       4503.60       249.34 o
 -12   5  11       3071.02       2970.03       185.35 o
 -10   5  11       8140.03       8420.04       216.04 o
  -8   5  11       8047.69       8173.39       194.57 o
  -6   5  11       3182.51       3176.76       111.41 o
  -4   5  11       3580.89       3395.90       189.76 o
  -2   5  11      16697.65      17233.24       301.40 o
   0   5  11      15021.80      15293.38       305.61 o
   2   5  11       2281.31       2422.81       169.91 o
   4   5  11       3582.80       3678.39       163.03 o
   6   5  11       3306.59       3332.65       184.25 o
   8   5  11       2967.39       3137.27       164.47 o
  10   5  11       3509.86       3340.99       177.85 o
 -15   6  11         38.00        -17.65        26.48 o
 -13   6  11        250.44        220.66        61.78 o
 -11   6  11          7.15        -22.56        26.06 o
  -9   6  11         44.97         27.72        21.50 o
  -7   6  11          0.22        -24.27        41.92 o
  -5   6  11          4.41         70.61        46.34 o
  -3   6  11        307.53        289.06        61.78 o
  -1   6  11         26.40         44.13        25.43 o
   1   6  11       1120.02       1164.26        85.65 o
   3   6  11        218.55        264.79        68.40 o
   5   6  11         27.75         47.66        33.05 o
   7   6  11         95.55        181.05        44.93 o
   9   6  11         14.75         -1.20        25.43 o
 -14   7  11       1226.18       1352.62       150.05 o
 -12   7  11       1148.02       1063.56       147.84 o
 -10   7  11       4070.42       3846.04       247.14 o
  -8   7  11       7122.27       6591.01       311.13 o
  -6   7  11       3914.61       3678.34       220.66 o
  -4   7  11       1052.42       1195.96       123.57 o
  -2   7  11       3207.44       3397.24       150.48 o
   0   7  11      10264.21      10424.69       257.93 o
   2   7  11       4358.18       4799.28       275.82 o
   4   7  11        797.54        889.25       123.57 o
   6   7  11       2336.59       2329.60       204.11 o
   8   7  11        967.00        735.58        87.21 o
 -13   8  11       2861.34       2842.05       240.52 o
 -11   8  11       3482.36       3316.47       249.34 o
  -9   8  11       2738.63       2572.85       211.83 o
  -7   8  11       2167.85       2310.27       191.97 o
  -5   8  11       3379.63       3572.43       220.66 o
  -3   8  11       6367.20       6426.11       218.96 o
  -1   8  11       4283.61       4619.71       214.04 o
   1   8  11       2737.57       3122.29       236.10 o
   3   8  11       3625.46       3784.26       260.37 o
   5   8  11       2336.87       2270.55       209.62 o
 -10   9  11         97.53         13.24        41.92 o
  -8   9  11         13.71        -55.16        55.16 o
  -6   9  11        127.32         55.16        46.34 o
  -4   9  11         69.89         52.96        39.72 o
  -2   9  11        103.19         90.47        48.54 o
   0   9  11          1.21         57.37        48.54 o
   2   9  11        305.36        251.55        75.02 o
   4   9  11         37.29         86.06        55.16 o
  -3  10  11       1172.67       1346.00       176.53 o
  -1  10  11        437.64        445.73       101.50 o
 -18   0  12        611.16        487.65        94.88 o
 -16   0  12      11106.92      11699.20       406.01 o
 -14   0  12      13838.99      14091.12       406.01 o
 -12   0  12       3366.69       3625.65       135.72 o
 -10   0  12      12588.06      13232.76       350.84 o
  -8   0  12      25496.48      26580.27       470.00 o
  -6   0  12      17011.26      16182.94       353.05 o
  -4   0  12       1380.82       1273.19        99.30 o
  -2   0  12       2199.59       2084.66        54.57 o
   0   0  12      32458.34      32923.68       274.67 o
   2   0  12      26512.42      26937.47       292.03 o
   4   0  12       5967.75       6073.60       201.90 o
   6   0  12        485.81        524.63        53.87 o
   8   0  12       7004.88       6538.05       322.16 o
 -19   1  12        266.13        302.32        57.73 o
 -17   1  12        108.73        105.62        34.87 o
 -15   1  12        119.98         87.38        54.06 o
 -13   1  12       1209.53       1234.13        82.65 o
 -11   1  12       1559.72       1500.98        69.89 o
  -9   1  12        179.51        161.98        22.65 o
  -7   1  12        101.93        122.00        26.39 o
  -5   1  12          5.66          8.63        11.81 o
  -3   1  12        700.09        634.33        33.44 o
  -1   1  12        517.33        463.65        29.95 o
   1   1  12          3.69         -2.95         8.60 o
   3   1  12         64.62         89.56        21.63 o
   5   1  12        594.06        541.25        45.98 o
   7   1  12       1324.08       1335.61        76.92 o
   9   1  12        408.68        311.13        79.44 o
 -18   2  12        202.97         11.03        35.31 o
 -16   2  12        224.32        198.59        57.37 o
 -14   2  12        641.24        576.80        71.71 o
 -12   2  12         70.95         81.92        24.38 o
 -10   2  12          9.48         22.06        13.34 o
  -8   2  12        307.89        374.26        25.03 o
  -6   2  12          2.70          6.07         7.02 o
  -4   2  12       2105.26       2165.62        77.20 o
  -2   2  12        326.66        337.75        31.30 o
   0   2  12       2287.02       2210.81        92.65 o
   2   2  12         14.32        -14.18        19.99 o
   4   2  12       3427.11       3308.11       111.62 o
   6   2  12        459.15        482.21        58.12 o
   8   2  12        169.37        144.30        51.85 o
  10   2  12        104.19        233.90        70.61 o
 -17   3  12       5777.44       5639.98       297.89 o
 -15   3  12       3473.00       3726.89       225.07 o
 -13   3  12       6771.15       7049.97       278.03 o
 -11   3  12      10947.76      11320.65       183.57 o
  -9   3  12      14119.99      14296.88       187.92 o
  -7   3  12      16201.42      16416.95       176.73 o
  -5   3  12      11583.78      11372.35       269.99 o
  -3   3  12      13762.54      13876.95       232.40 o
  -1   3  12       7752.74       7941.64       149.41 o
   1   3  12       6597.02       6743.26       238.31 o
   3   3  12      19257.52      19226.19       329.66 o
   5   3  12       8323.11       8677.86       418.14 o
   7   3  12       2095.39       2261.90       219.55 o
   9   3  12       7584.83       7800.74       303.40 o
  11   3  12       3274.99       3229.53       185.35 o
 -18   4  12         68.70        134.60        50.75 o
 -16   4  12        320.03        357.46        77.23 o
 -14   4  12        586.12        432.49        77.23 o
 -12   4  12       1358.56       1486.11        95.95 o
 -10   4  12       2012.46       1929.36        99.67 o
  -8   4  12        212.17        193.48        31.56 o
  -6   4  12        726.69        615.63        83.85 o
  -4   4  12       3321.79       3303.23       183.14 o
  -2   4  12        622.45        776.03        64.74 o
   0   4  12        932.10        862.92        73.92 o
   2   4  12       1899.89       2144.78       152.25 o
   4   4  12        464.44        485.53        93.78 o
   6   4  12        790.41        807.90        80.07 o
   8   4  12         51.18         71.85        31.96 o
  10   4  12          4.06        -51.85        51.85 o
 -17   5  12        108.25        110.33        46.34 o
 -15   5  12         51.75        105.92        44.13 o
 -13   5  12         13.49        143.43        44.13 o
 -11   5  12         35.98          6.34        21.50 o
  -9   5  12          1.93         15.45        44.13 o
  -7   5  12        115.32         61.78        46.34 o
  -5   5  12        559.65        483.24        77.23 o
  -3   5  12        180.12        205.21        55.16 o
  -1   5  12       3781.55       3665.67       142.71 o
   1   5  12        452.42        428.07        81.64 o
   3   5  12        180.86        105.92        44.13 o
   5   5  12          2.18          2.21        30.89 o
   7   5  12         19.95        -24.82        24.82 o
   9   5  12         21.38         42.66        71.71 o
 -12   6  12       8308.46       8181.94       368.50 o
 -10   6  12      11141.91      11235.82       412.63 o
  -8   6  12       8937.49       9258.74       364.08 o
  -6   6  12       8894.48       8722.55       330.98 o
  -4   6  12       7300.56       7824.47       304.51 o
  -2   6  12      13699.08      13922.68       293.59 o
   0   6  12      16569.59      16940.44       322.27 o
   2   6  12       5343.10       5368.57       273.61 o
   4   6  12       6116.29       6407.86       311.13 o
   6   6  12       6014.52       6009.97       548.33 o
   8   6  12       3827.43       3726.48       347.53 o
 -13   7  12        611.22        686.24       123.57 o
 -11   7  12         93.06        130.19        66.20 o
  -9   7  12       1230.42       1140.79       143.43 o
  -7   7  12       3895.40       3850.45       236.10 o
  -5   7  12        649.00        657.56        97.09 o
  -3   7  12        191.23        198.40        43.97 o
  -1   7  12       1109.48       1169.30        91.70 o
   1   7  12       4404.17       4408.71       269.20 o
   3   7  12       1651.09       1421.03       154.46 o
   5   7  12          4.93         47.44        30.17 o
   7   7  12         44.89         48.13        28.83 o
 -12   8  12         34.09        -11.03        48.54 o
 -10   8  12         67.26         66.20        55.16 o
  -8   8  12         96.22         57.37        55.16 o
  -6   8  12         63.80         48.54        37.51 o
  -4   8  12         84.27         -4.41        35.31 o
  -2   8  12         53.17         55.82        79.44 o
   0   8  12         70.86         17.95        23.25 o
   2   8  12         11.41        112.53        55.16 o
   4   8  12        265.42         83.85        50.75 o
  -9   9  12       5877.95       3501.82       255.96 o
  -7   9  12       9694.66       9051.32       383.94 o
  -5   9  12       7067.79       7275.04       333.19 o
  -3   9  12       5690.60       5825.66       271.41 o
  -1   9  12       7227.06       6811.66       368.50 o
   1   9  12       6165.49       6785.18       375.12 o
   3   9  12       5137.26       5406.08       333.19 o
  -4  10  12        869.39        615.63       125.77 o
 -18   1  13       2426.54       2508.86       207.42 o
 -16   1  13       2892.99       2846.47       200.80 o
 -14   1  13       2231.16       2458.19       100.44 o
 -12   1  13       4761.49       4792.24       128.57 o
 -10   1  13       8018.98       8499.02       156.84 o
  -8   1  13       5460.42       5495.94       156.34 o
  -6   1  13       9815.66       9595.56       271.82 o
  -4   1  13      10125.55      10484.71       169.72 o
  -2   1  13       8298.65       8691.84       140.81 o
   0   1  13      22101.99      21904.29       331.88 o
   2   1  13       9878.14      10051.04       255.92 o
   4   1  13       2426.14       2430.77       118.90 o
   6   1  13       6560.29       6427.36       222.86 o
   8   1  13       3814.90       3788.67       258.17 o
  10   1  13       1375.61       1522.53       172.11 o
 -17   2  13       1509.32       1476.19       154.46 o
 -15   2  13       2598.12       2683.57       128.55 o
 -13   2  13       4684.59       4833.34       134.60 o
 -11   2  13       2342.88       2457.21        88.57 o
  -9   2  13       5032.68       5147.19       115.29 o
  -7   2  13      14001.41      14175.48       143.47 o
  -5   2  13      11632.09      11921.72       174.84 o
  -3   2  13      12434.55      12507.50       213.07 o
  -1   2  13       3002.67       3117.91        93.17 o
   1   2  13       2011.44       2067.11        82.36 o
   3   2  13      17093.74      17228.38       250.70 o
   5   2  13       8740.42       8731.63       487.65 o
   7   2  13       1056.34       1109.90       143.43 o
   9   2  13       2266.37       2398.53       214.04 o
 -18   3  13          0.86         37.51        33.10 o
 -16   3  13         57.52         90.47        41.92 o
 -14   3  13         41.61         -6.62        24.27 o
 -12   3  13        137.81        126.86        31.40 o
 -10   3  13        164.57        137.48        22.82 o
  -8   3  13        659.55        637.88        54.56 o
  -6   3  13        133.90         91.92        16.82 o
  -4   3  13        640.21        658.06        53.55 o
  -2   3  13        580.98        577.42        41.92 o
   0   3  13         60.41         68.83        23.85 o
   2   3  13        106.18         74.96        28.58 o
   4   3  13        310.17        314.40       110.33 o
   6   3  13         60.09         49.44        27.35 o
   8   3  13         20.37        -21.62        35.31 o
  10   3  13         49.11         55.16        57.37 o
 -17   4  13       2295.60       2764.82       214.04 o
 -15   4  13       1896.96       1930.74       165.49 o
 -13   4  13       1371.71       1497.06       151.15 o
 -11   4  13       1846.40       1899.96       102.84 o
  -9   4  13       8267.98       8618.84       339.81 o
  -7   4  13      12030.05      12297.18       379.53 o
  -5   4  13       3396.69       3411.35       194.18 o
  -3   4  13       5583.85       5659.22       172.28 o
  -1   4  13       9341.15       9477.51       221.56 o
   1   4  13       4837.91       5304.58       236.10 o
   3   4  13       7008.48       7114.32       552.74 o
   5   4  13       6737.17       6701.65       409.32 o
   7   4  13       2319.04       2620.45       148.60 o
   9   4  13       1306.48       1244.93       110.33 o
 -14   5  13       4703.38       4249.84       273.61 o
 -12   5  13       4027.12       3854.87       251.55 o
 -10   5  13       2381.77       2425.01       191.97 o
  -8   5  13       1087.33       1032.67       121.36 o
  -6   5  13      10763.41      10677.56       359.67 o
  -4   5  13      12070.61      12195.68       377.32 o
  -2   5  13        383.63        491.98        56.10 o
   0   5  13       2763.61       2927.62       133.07 o
   2   5  13       7651.10       7934.80       317.75 o
   4   5  13       2505.10       2451.80       139.78 o
   6   5  13       1974.29       2011.59       140.12 o
   8   5  13       1531.38       1448.92       118.99 o
 -15   6  13         18.99        145.63        72.82 o
 -13   6  13         62.93        -35.31        50.75 o
 -11   6  13         10.86         22.07        52.96 o
  -9   6  13        594.09        538.40        99.30 o
  -7   6  13        703.73        617.84        97.09 o
  -5   6  13        552.35        414.83        79.44 o
  -3   6  13        131.30        111.61        46.34 o
  -1   6  13        242.09        204.67        79.44 o
   1   6  13         93.69         17.65        30.89 o
   3   6  13         55.73         24.27        35.31 o
   5   6  13         53.83         61.68        32.65 o
   7   6  13         45.94         44.29        31.28 o
 -14   7  13       4272.00       3905.62       284.65 o
 -12   7  13       2534.03       2409.57       218.45 o
 -10   7  13        412.69        399.39        94.88 o
  -8   7  13       2253.80       2244.08       189.76 o
  -6   7  13       5503.34       5428.15       280.23 o
  -4   7  13       2552.72       2343.37       178.73 o
  -2   7  13       1702.11       1793.21       113.72 o
   0   7  13       5357.31       5325.62       195.71 o
   2   7  13       5242.32       5823.12       306.71 o
   4   7  13       1402.38       1652.72       172.11 o
   6   7  13        525.29        465.00        73.13 o
 -11   8  13       2367.01       2323.51       218.45 o
  -9   8  13       3813.10       4031.39       271.41 o
  -7   8  13       2871.26       2742.76       211.83 o
  -5   8  13       1706.36       1641.68       156.67 o
  -3   8  13       3779.12       3857.34       176.22 o
  -1   8  13       1964.26       2088.85       128.80 o
   1   8  13        472.97        567.09       105.92 o
   3   8  13       1863.96       1899.85       191.97 o
  -8   9  13        376.55        507.51       103.71 o
  -6   9  13        356.85        271.41        75.02 o
  -4   9  13         99.87         88.75        38.63 o
  -2   9  13        123.30        172.11        61.78 o
   0   9  13         27.46        114.74        52.96 o
 -18   0  14       2354.08       2537.55       207.42 o
 -16   0  14        456.84        543.10        66.30 o
 -14   0  14       5583.25       5516.92       184.03 o
 -12   0  14      10181.07       9713.29       342.02 o
 -10   0  14       8394.45       8830.67       302.30 o
  -8   0  14         71.07         75.02        35.31 o
  -6   0  14      11062.78      10845.26       313.33 o
  -4   0  14      35428.26      35020.18       407.21 o
  -2   0  14       1113.72       1045.91       112.53 o
   0   0  14       5015.40       4858.85       249.34 o
   2   0  14       4713.05       4794.86       255.96 o
   4   0  14        272.18        353.05        79.44 o
   6   0  14       1704.52       1639.48       165.49 o
   8   0  14        364.45        379.53        90.47 o
 -19   1  14        194.00        275.82        79.44 o
 -17   1  14       3024.75       2908.10       176.53 o
 -15   1  14       3743.96       3581.71       125.89 o
 -13   1  14       3548.80       3634.78       118.06 o
 -11   1  14       2136.93       2266.29        87.40 o
  -9   1  14       5096.60       5033.06       157.22 o
  -7   1  14      16070.67      16462.59       218.45 o
  -5   1  14       2591.55       2628.62        89.86 o
  -3   1  14       9056.62       9086.51       146.12 o
  -1   1  14      10317.03      10597.96       164.49 o
   1   1  14        595.68        577.49        65.48 o
   3   1  14       6103.59       6293.59       212.87 o
   5   1  14       3428.55       3419.20       165.30 o
   7   1  14       2906.11       2790.71       155.93 o
   9   1  14       2125.44       2118.30       203.00 o
 -18   2  14       1053.10        953.24       132.39 o
 -16   2  14       2078.19       1884.15       121.43 o
 -14   2  14       4115.60       4156.81       130.64 o
 -12   2  14       9100.78       9538.74       181.38 o
 -10   2  14       2398.47       2280.07        81.76 o
  -8   2  14       5327.60       5349.56       119.09 o
  -6   2  14       9615.66       9249.41       160.07 o
  -4   2  14       9139.67       9029.06       203.95 o
  -2   2  14      11034.27      11145.04       177.47 o
   0   2  14       2525.41       2508.38        92.98 o
   2   2  14       3701.19       3769.29       117.93 o
   4   2  14       3326.15       3372.77       254.86 o
   6   2  14       1201.25       1251.12       152.25 o
   8   2  14       3261.44       3289.99       253.75 o
 -17   3  14       1133.33       1308.49       145.63 o
 -15   3  14       3136.55       3005.64       149.54 o
 -13   3  14       1798.93       1805.66       107.10 o
 -11   3  14       3504.69       3597.29       136.08 o
  -9   3  14      10668.50      10778.80       257.06 o
  -7   3  14       6545.97       6650.04       128.42 o
  -5   3  14       7233.67       7262.51       177.61 o
  -3   3  14       5669.58       5796.02       134.10 o
  -1   3  14       3521.90       3675.28       109.74 o
   1   3  14       2910.42       3071.92       133.02 o
   3   3  14       1823.22       1847.25       108.64 o
   5   3  14       3228.69       3347.61       153.70 o
   7   3  14        566.39        383.94        94.88 o
   9   3  14        458.07        322.16        83.85 o
 -16   4  14       2325.25       2301.45       214.04 o
 -14   4  14       2271.20       2312.48       205.21 o
 -12   4  14       4146.71       4267.49       260.37 o
 -10   4  14        735.74        814.22       116.95 o
  -8   4  14       2277.97       2219.80       172.11 o
  -6   4  14       7473.31       7753.86       304.51 o
  -4   4  14       4924.27       5046.41       242.72 o
  -2   4  14       6020.74       6266.96       183.80 o
   0   4  14       2256.11       2279.38       156.67 o
   2   4  14       2459.27       2381.42       129.29 o
   4   4  14       4200.09       4259.56       178.56 o
   6   4  14       3535.23       3345.43       178.73 o
   8   4  14       1467.37       1412.20       174.32 o
 -15   5  14       1020.40        906.90       136.81 o
 -13   5  14       3542.11       3433.41       247.14 o
 -11   5  14       4277.96       4499.18       273.61 o
  -9   5  14       3168.59       3239.24       220.66 o
  -7   5  14      10389.95      10531.93       372.91 o
  -5   5  14       3862.47       3841.63       222.86 o
  -3   5  14       4036.98       4153.81       161.35 o
  -1   5  14       4232.84       4475.13       166.12 o
   1   5  14        793.79       1030.47       114.74 o
   3   5  14       4754.37       4826.74       194.47 o
   5   5  14       3661.40       3546.49       175.96 o
   7   5  14        830.48        751.17        85.77 o
 -14   6  14       3221.86       3067.12       247.14 o
 -12   6  14        851.70        924.55       139.01 o
 -10   6  14       2882.77       2859.71       222.86 o
  -8   6  14       1499.79       1531.36       158.87 o
  -6   6  14       2195.41       2314.69       183.14 o
  -4   6  14       7266.39       7270.63       311.13 o
  -2   6  14       1525.30       1596.60       105.24 o
   0   6  14       3809.88       3978.43       244.93 o
   2   6  14       1603.09       1504.88       152.25 o
   4   6  14        175.72        271.29        75.02 o
   6   6  14       1438.86       1274.82       237.21 o
 -13   7  14       2378.37       2186.70       216.24 o
 -11   7  14       2560.38       2345.58       216.24 o
  -9   7  14        110.61         75.02        48.54 o
  -7   7  14       2012.64       1822.62       172.11 o
  -5   7  14       2849.94       2833.23       205.21 o
  -3   7  14       4819.80       5030.82       195.70 o
  -1   7  14       2252.66       2129.58       194.18 o
   1   7  14        685.85        756.85       114.74 o
   3   7  14       4976.92       4801.48       289.06 o
   5   7  14       1317.61       1133.68       116.95 o
 -12   8  14       4002.74       3835.01       289.06 o
 -10   8  14       1673.31       1491.64       178.73 o
  -8   8  14        784.41        825.25       123.57 o
  -6   8  14       2225.28       2292.62       194.18 o
  -4   8  14       3113.49       3283.98       200.80 o
  -2   8  14       2600.68       2399.36       141.57 o
   0   8  14        585.55        736.99       121.36 o
   2   8  14       3101.39       3779.84       269.20 o
  -7   9  14        841.47        818.64       123.57 o
  -5   9  14       1348.37       1323.31       127.98 o
  -3   9  14       1167.21       1239.82       107.59 o
  -1   9  14       1275.78       1147.41       156.67 o
 -18   1  15       2048.91       2155.11       182.04 o
 -16   1  15       2256.02       2134.88       103.05 o
 -14   1  15       3493.69       3406.56       120.69 o
 -12   1  15       3286.35       3308.49       158.87 o
 -10   1  15       4150.38       4073.53       150.74 o
  -8   1  15       1751.33       1731.60        74.54 o
  -6   1  15        156.34        157.86        40.29 o
  -4   1  15       6076.49       6190.84       171.45 o
  -2   1  15       8284.84       8439.72       229.48 o
   0   1  15       1675.07       1927.86       116.52 o
   2   1  15        941.07        906.58        84.94 o
   4   1  15       2173.50       2320.00       138.08 o
   6   1  15       2082.17       1984.84       133.40 o
   8   1  15       1235.95       1173.89       154.46 o
 -17   2  15       1638.37       1609.82       116.74 o
 -15   2  15       1795.57       1866.75       176.53 o
 -13   2  15       4861.35       5065.31       271.41 o
 -11   2  15       8540.84       9081.01       323.26 o
  -9   2  15       1907.87       1997.86       102.41 o
  -7   2  15       2758.86       2890.94        93.23 o
  -5   2  15       6152.79       6163.87       173.73 o
  -3   2  15       3163.73       3257.22        98.37 o
  -1   2  15       4191.95       4032.96       160.81 o
   1   2  15       4385.22       4124.87       171.98 o
   3   2  15       2531.79       2579.36       142.63 o
   5   2  15       3223.46       3060.50       236.10 o
   7   2  15       2374.99       2186.70       209.62 o
   9   2  15        516.56        503.10       103.71 o
 -18   3  15         21.17        -11.03        41.92 o
 -16   3  15         22.87        112.53        59.58 o
 -14   3  15        277.83        304.51        79.44 o
 -12   3  15         36.31        -11.03        55.16 o
 -10   3  15         35.97         27.17        21.50 o
  -8   3  15       2208.49       2405.15       107.62 o
  -6   3  15        230.51        243.50        35.46 o
  -4   3  15        205.74        190.21        26.73 o
  -2   3  15        258.21        250.36        30.88 o
   0   3  15       1386.96       1371.47        73.60 o
   2   3  15        823.56        679.62       116.95 o
   4   3  15          7.67         -4.41        30.89 o
   6   3  15        360.59        337.60        88.26 o
   8   3  15        103.23         59.58        52.96 o
 -17   4  15       1102.84       1023.85       152.25 o
 -15   4  15       1581.66       1723.33       183.14 o
 -13   4  15       1844.73       2036.66       191.97 o
 -11   4  15       2409.54       2420.60       200.80 o
  -9   4  15       4691.15       4812.52       260.37 o
  -7   4  15       5125.35       5445.80       269.20 o
  -5   4  15        250.56        339.81        70.61 o
  -3   4  15        190.86        256.25        42.38 o
  -1   4  15       4677.70       4780.86       167.68 o
   1   4  15       3943.78       4547.73       225.07 o
   3   4  15       1760.98       1846.30       210.73 o
   5   4  15        731.44        730.37       127.98 o
   7   4  15       1027.34        655.35       123.57 o
 -16   5  15       1322.10       1365.86       174.32 o
 -14   5  15       5020.59       4744.11       302.30 o
 -12   5  15       5493.83       5390.64       308.92 o
 -10   5  15       3298.89       3303.23       236.10 o
  -8   5  15       2042.68       2098.44       178.73 o
  -6   5  15       5119.64       5015.52       262.58 o
  -4   5  15      11007.13      11407.02       422.56 o
  -2   5  15       4873.52       5112.60       180.99 o
   0   5  15       2611.72       2808.96       191.97 o
   2   5  15       3638.02       3476.83       197.49 o
   4   5  15       2696.80       2696.10       152.12 o
   6   5  15       2332.03       2052.10       218.45 o
 -15   6  15         24.28        -13.24        55.16 o
 -13   6  15          0.59        -19.86        50.75 o
 -11   6  15        697.15        582.53       116.95 o
  -9   6  15        414.52        156.67        63.99 o
  -7   6  15          5.66         41.92        41.92 o
  -5   6  15        103.23        108.12        50.75 o
  -3   6  15       2141.01       1982.59       175.42 o
  -1   6  15       1223.10       1221.18        95.87 o
   1   6  15         13.08          8.83        28.69 o
   3   6  15         71.34         84.62        33.41 o
   5   6  15          0.10         22.95       104.81 o
 -12   7  15       2126.71       2299.24       225.07 o
 -10   7  15       3114.02       3089.19       240.52 o
  -8   7  15       1026.76        906.90       130.19 o
  -6   7  15        614.54        584.74       103.71 o
  -4   7  15       4419.17       4642.14       194.02 o
  -2   7  15       3538.45       3389.28       162.77 o
   0   7  15        451.39        454.55        92.68 o
   2   7  15       1403.42       1524.74       163.29 o
   4   7  15       1533.38       1428.95       122.41 o
 -11   8  15       3737.16       3733.51       280.23 o
  -9   8  15       2877.22       2661.12       225.07 o
  -7   8  15       3852.67       3676.14       253.75 o
  -5   8  15       4701.97       4591.56       233.90 o
  -3   8  15       3664.80       3758.85       228.38 o
  -1   8  15       4747.70       4890.41       204.43 o
   1   8  15       2513.71       2444.87       218.45 o
  -4   9  15          6.98         20.06        90.47 o
 -18   0  16       4350.63       4040.22       269.20 o
 -16   0  16       1030.01       1001.78       130.19 o
 -14   0  16       3672.82       3748.95       233.90 o
 -12   0  16       7675.50       7853.16       313.33 o
 -10   0  16      10912.38      11246.86       359.67 o
  -8   0  16      12108.47      12195.68       364.08 o
  -6   0  16       3518.54       3722.23       143.52 o
  -4   0  16      19828.01      19566.28       331.64 o
  -2   0  16      23755.15      22798.22       551.64 o
   0   0  16       6165.29       6255.61       300.09 o
   2   0  16       5930.27       5719.41       302.30 o
   4   0  16       8222.08       8267.99       377.32 o
   6   0  16       6890.84       7067.62       361.88 o
   8   0  16       2554.26       2466.94       225.07 o
 -17   1  16        102.63         69.44        58.47 o
 -15   1  16        590.36        531.38        70.21 o
 -13   1  16          3.88        -24.27        59.58 o
 -11   1  16        489.81        419.29        56.10 o
  -9   1  16        428.70        444.54        40.89 o
  -7   1  16       1276.06       1278.64        67.50 o
  -5   1  16       1053.29       1072.93        63.13 o
  -3   1  16        195.17        171.92        45.20 o
  -1   1  16        163.39        186.98        42.38 o
   1   1  16       1037.87        921.57        86.33 o
   3   1  16        931.15        863.02        87.33 o
   5   1  16          5.47        -14.73        33.30 o
   7   1  16          1.94         97.09        52.96 o
 -18   2  16         32.40          0.00        33.10 o
 -16   2  16        498.63        635.49       110.33 o
 -14   2  16        160.37        121.45        34.69 o
 -12   2  16        219.48        212.97        42.37 o
 -10   2  16         47.69         43.44        27.01 o
  -8   2  16         66.10         68.00        25.43 o
  -6   2  16        499.66        479.93        41.70 o
  -4   2  16       2514.64       2412.01       141.22 o
  -2   2  16        437.21        388.23        42.73 o
   0   2  16        340.35        345.91        55.24 o
   2   2  16        539.29        441.42        63.46 o
   4   2  16       1171.16       1144.72       102.12 o
   6   2  16         45.87        123.57        59.58 o
   8   2  16          3.15        -37.51        37.51 o
 -17   3  16       2714.57       2632.43       229.48 o
 -15   3  16        527.68        650.94       114.74 o
 -13   3  16       6267.08       6282.09       326.57 o
 -11   3  16      12508.33      12886.33       439.11 o
  -9   3  16       8189.90       8429.92       210.98 o
  -7   3  16      11761.08      11110.05       377.32 o
  -5   3  16       7331.99       7705.58       201.04 o
  -3   3  16       3975.60       4017.49       150.74 o
  -1   3  16      17380.83      16983.92       445.73 o
   1   3  16      15609.69      15090.39       443.52 o
   3   3  16       3185.77       3003.13       242.72 o
   5   3  16       5628.07       5308.99       330.98 o
   7   3  16       3904.13       3647.45       284.65 o
 -16   4  16        478.47        505.30       116.95 o
 -14   4  16        380.53        211.83        79.44 o
 -12   4  16          4.26        -11.03        52.96 o
 -10   4  16       2507.17       2003.56       178.73 o
  -8   4  16       1948.58       1882.20       167.70 o
  -6   4  16        105.42        145.63        52.96 o
  -4   4  16        151.49        151.42        45.23 o
  -2   4  16        899.62        770.91        75.02 o
   2   4  16        408.79        346.43        94.88 o
   4   4  16         37.73          6.62        41.92 o
   6   4  16         12.69         75.02        52.96 o
 -15   5  16          4.15         35.31        57.37 o
 -13   5  16         64.98        121.36        61.78 o
 -11   5  16        159.97         19.86        61.78 o
  -9   5  16        412.40        408.21        88.26 o
  -7   5  16          7.59        -41.92        41.92 o
  -5   5  16          3.53        -44.13        44.13 o
  -3   5  16        172.47        171.76        36.44 o
  -1   5  16        728.59        820.27        76.45 o
   1   5  16        309.13        368.50        75.02 o
   3   5  16         30.97         46.34        50.75 o
   5   5  16          5.92        -55.16        55.16 o
 -14   6  16       2988.16       2992.10       255.96 o
 -12   6  16       2157.98       2250.70       216.24 o
 -10   6  16       5631.94       5538.48       311.13 o
  -8   6  16      10627.78      11275.54       428.07 o
  -6   6  16       4312.53       4477.12       264.79 o
  -4   6  16       5907.88       6470.93       251.55 o
  -2   6  16       8432.81       9006.14       258.22 o
   0   6  16       5946.61       6169.55       302.30 o
   2   6  16       4713.81       5030.97       282.44 o
   4   6  16       2979.74       2806.75       253.75 o
 -11   7  16       2150.67       1601.97       183.14 o
  -9   7  16        210.49        103.71        66.20 o
  -7   7  16        147.75        280.23        79.44 o
  -5   7  16        448.92        527.11        69.31 o
  -3   7  16         19.87        -39.90        71.71 o
  -1   7  16        304.29        351.17        56.81 o
   1   7  16         31.94         35.31        41.92 o
 -10   8  16         40.70         75.02        57.37 o
  -8   8  16          0.83        -63.99        63.99 o
  -6   8  16         17.11         50.75        41.92 o
  -4   8  16         63.26         61.73        31.28 o
  -2   8  16        713.68        704.80        81.81 o
 -18   1  17       1836.39       1601.97       183.14 o
 -16   1  17       6493.84       6422.55       232.47 o
 -14   1  17       5618.62       5446.89       200.75 o
 -12   1  17       1143.64       1258.05        93.46 o
 -10   1  17       4440.70       4489.46       165.19 o
  -8   1  17      16578.27      16827.16       249.30 o
  -6   1  17       9804.59       9866.97       192.48 o
  -4   1  17       5138.08       5016.24       146.92 o
  -2   1  17       3763.79       3496.10       187.56 o
   0   1  17       3423.32       3141.04       158.22 o
   2   1  17       4133.46       4136.61       187.89 o
   4   1  17       1356.67       1313.71       113.05 o
   6   1  17       1847.10       1822.97       136.52 o
 -17   2  17       2539.27       2286.00       216.24 o
 -15   2  17       1451.12       1438.68       165.49 o
 -13   2  17       3243.10       3421.07       153.93 o
 -11   2  17       6602.54       6921.32       360.77 o
  -9   2  17       6149.13       6361.65       191.63 o
  -7   2  17       7343.16       7406.69       271.14 o
  -5   2  17       4939.55       4885.58       168.64 o
  -3   2  17       2467.28       2427.61       122.30 o
  -1   2  17       6209.52       6067.65       212.92 o
   1   2  17       3120.92       3114.20       161.08 o
   3   2  17       1773.33       1688.10       125.42 o
   5   2  17       3295.17       3289.99       264.79 o
 -16   3  17        177.14         77.23        57.37 o
 -14   3  17        300.46        291.27        83.85 o
 -12   3  17         20.92        -37.51        55.16 o
 -10   3  17         56.89        -24.70        24.70 o
  -8   3  17        993.88        860.06        70.92 o
  -6   3  17        292.95        336.83        46.11 o
  -4   3  17        523.95        501.19        62.89 o
  -2   3  17         61.93         86.11        38.61 o
   0   3  17        336.96        324.98        54.98 o
   2   3  17        268.70        189.76        66.20 o
   4   3  17          1.53         48.54        46.34 o
   6   3  17        111.46        156.67        75.02 o
 -15   4  17       1700.41       1493.84       178.73 o
 -13   4  17       3879.43       4106.42       282.44 o
 -11   4  17      10480.63      10454.70       414.83 o
  -9   4  17       4581.16       4750.73       271.41 o
  -7   4  17       2429.89       2623.60       198.59 o
  -5   4  17       7004.46       7041.15       315.54 o
  -3   4  17       3601.30       3276.75       214.04 o
   1   4  17       4829.37       4380.03       302.30 o
   3   4  17       2882.80       2903.84       253.75 o
   5   4  17        662.55        637.70       125.77 o
 -14   5  17       1197.46       1206.99       167.70 o
 -12   5  17        564.82        445.73       105.92 o
 -10   5  17       2244.06       2142.57       196.38 o
  -8   5  17       6578.49       6301.95       319.95 o
  -6   5  17       2449.48       2661.12       203.00 o
  -4   5  17       2755.53       3080.47       146.95 o
  -2   5  17       3902.20       3863.69       240.52 o
   2   5  17       1342.71       1229.06       172.11 o
   4   5  17       1688.03       1368.07       183.14 o
 -13   6  17        262.62        297.89        94.88 o
 -11   6  17        248.77        119.15        63.99 o
  -9   6  17         64.00         77.23        57.37 o
  -7   6  17         58.61         44.13        44.13 o
  -5   6  17          0.45         -6.50        44.13 o
  -3   6  17         89.23         72.97        45.23 o
   3   6  17         42.54         37.51        41.92 o
 -10   7  17       3136.23       3104.64       251.55 o
  -8   7  17       3283.70       3296.61       247.14 o
  -6   7  17       1334.29       1407.79       161.08 o
  -4   7  17       2037.66       2091.58       134.96 o
  -2   7  17       4265.68       4511.67       195.81 o
   0   7  17       1732.62       2217.60       196.38 o
  -7   8  17       3975.49       4479.32       293.47 o
  -5   8  17       2189.99       2142.97       144.32 o
  -3   8  17        157.36        183.53        79.44 o
 -16   0  18       1794.22       1793.94       183.14 o
 -14   0  18       2305.51       2299.24       189.76 o
 -12   0  18        547.59        597.98        97.09 o
 -10   0  18        105.68         90.47        46.34 o
  -8   0  18       6623.64       6790.12       206.73 o
  -6   0  18       1398.67       1390.77        95.87 o
  -4   0  18        784.54        750.23       110.33 o
  -2   0  18       3709.72       3574.63       238.31 o
   0   0  18       1882.47       2060.93       187.56 o
   2   0  18       1023.07       1198.16       152.25 o
   4   0  18          6.75        -52.96        52.96 o
   6   0  18       1963.01       1963.84       205.21 o
 -17   1  18       1639.24       1409.99       172.11 o
 -15   1  18       3024.21       2951.80       156.10 o
 -13   1  18       1273.10       1138.28        94.39 o
 -11   1  18       3081.91       3056.28       144.48 o
  -9   1  18        908.39        809.99        74.10 o
  -7   1  18       2079.51       2150.07        93.41 o
  -5   1  18       7716.10       7568.59       183.72 o
  -3   1  18       1347.13       1276.91        99.07 o
  -1   1  18       2068.10       1977.29       128.66 o
   1   1  18       2309.05       2350.12       145.01 o
   3   1  18       3562.43       3411.96       179.25 o
   5   1  18       2171.19       2071.46       145.83 o
 -16   2  18       2565.92       2469.14       225.07 o
 -14   2  18        738.03        728.17       116.95 o
 -12   2  18        696.24        685.70        70.88 o
 -10   2  18       1111.05       1036.03        84.17 o
  -8   2  18       1552.46       1555.91        99.27 o
  -6   2  18       6357.44       6219.72       194.77 o
  -4   2  18        915.94        953.75        79.57 o
  -2   2  18        374.32        271.67       188.66 o
   0   2  18       2825.34       2803.78       155.50 o
   2   2  18       1626.22       1656.75       123.86 o
   4   2  18       2837.10       2699.70       163.63 o
 -15   3  18       2747.59       2831.02       242.72 o
 -13   3  18       3162.95       2981.07       233.90 o
 -11   3  18       1073.00       1039.29       136.81 o
  -9   3  18       1942.35       2139.27       115.58 o
  -7   3  18        368.77        481.03        86.06 o
  -5   3  18       1061.59       1047.70        98.19 o
  -3   3  18       5605.25       5594.33       190.75 o
  -1   3  18       1078.33       1220.73       108.12 o
   1   3  18       1455.33       1688.02       191.97 o
   3   3  18       1226.48       1341.59       174.32 o
   5   3  18        332.86        304.51        86.06 o
 -14   4  18       1473.03       1608.59       185.35 o
 -12   4  18       2336.38       2473.56       216.24 o
 -10   4  18       2019.41       1904.26       180.94 o
  -8   4  18       2020.71       2204.36       189.76 o
  -6   4  18       7385.30       7272.83       333.19 o
  -4   4  18       2459.33       2222.01       183.14 o
   0   4  18       4216.22       3947.54       291.27 o
   2   4  18       1221.03        860.56       143.43 o
   4   4  18       1642.41       1615.20       196.38 o
 -13   5  18        532.19        509.72       110.33 o
 -11   5  18       2855.33       2881.77       231.69 o
  -9   5  18        797.04        670.80       119.15 o
  -7   5  18        300.90        390.56        86.06 o
  -5   5  18       1306.10       1376.90       152.25 o
  -3   5  18        395.69        425.87        88.26 o
   1   5  18       1714.88       1557.83       196.38 o
   3   5  18        929.65        807.60       143.43 o
 -12   6  18       1258.72       1445.30       176.53 o
 -10   6  18         35.91        -39.72        52.96 o
  -8   6  18       3148.12       3062.71       236.10 o
  -6   6  18       3112.72       3155.39       233.90 o
  -4   6  18       2071.89       2241.87       196.38 o
  -2   6  18        739.25        800.98       121.36 o
  -9   7  18       3079.35       2877.36       240.52 o
  -7   7  18       2892.85       2764.82       229.48 o
  -5   7  18       2806.36       2781.81       236.10 o
  -3   7  18       1622.82       1705.67       176.53 o
 -16   1  19         38.95        -61.78        61.78 o
 -14   1  19       1632.55       1709.98       117.73 o
 -12   1  19       4428.22       4747.86       186.21 o
 -10   1  19        488.66        507.36        63.06 o
  -8   1  19       2598.20       2676.41       107.37 o
  -6   1  19       7554.19       7193.00       156.25 o
  -4   1  19       1732.73       1591.67       112.21 o
  -2   1  19       1400.67       1470.56       113.61 o
   0   1  19       2650.78       2588.32       153.88 o
   2   1  19       1968.94       1812.89       134.90 o
   4   1  19       1003.74        868.24        98.15 o
 -15   2  19       4504.45       4342.52       289.06 o
 -13   2  19       1166.02       1112.11       143.43 o
 -11   2  19       2387.30       2433.36       130.37 o
  -9   2  19       5482.86       5912.53       196.32 o
  -7   2  19       1014.22       1076.80       130.19 o
  -5   2  19       2570.33       2713.06       136.20 o
  -3   2  19       5017.22       4756.08       195.71 o
  -1   2  19       2455.47       2311.12       143.32 o
   1   2  19       3175.26       3218.01       173.71 o
   3   2  19       1757.57       1614.11       129.39 o
 -14   3  19        235.71        108.12        63.99 o
 -12   3  19       1394.07       1357.04       158.87 o
 -10   3  19          0.06         41.92        44.13 o
  -8   3  19        496.42        353.05        81.64 o
  -6   3  19          0.15        -35.31        35.31 o
  -4   3  19        251.94        292.83       139.01 o
  -2   3  19        409.77        285.98        59.58 o
   0   3  19         20.04        -31.18        35.31 o
   2   3  19        144.33        -55.16        55.16 o
 -15   4  19       1160.92       1061.36       156.67 o
 -13   4  19       2701.71       2557.41       222.86 o
 -11   4  19       3002.77       3356.18       247.14 o
  -9   4  19        653.19        496.48       101.50 o
  -7   4  19        242.55        370.70        90.47 o
  -5   4  19       4144.19       4170.41       258.17 o
  -3   4  19       5253.83       5498.76       295.68 o
  -1   4  19       1716.86       1379.10       178.73 o
   1   4  19        565.91        609.01       125.77 o
   3   4  19        961.92        831.87       145.63 o
 -12   5  19       2488.06       2182.29       211.83 o
 -10   5  19       1559.85       1652.72       178.73 o
  -8   5  19       4598.05       4726.46       289.06 o
  -6   5  19       3495.53       3671.72       253.75 o
  -4   5  19       1546.24       1339.38       152.25 o
   0   5  19       1955.84       1937.36       216.24 o
 -11   6  19        412.23        383.94        97.09 o
  -9   6  19          1.28         70.61        46.34 o
  -7   6  19         15.08         61.78        44.13 o
  -5   6  19        177.22        286.85        79.44 o
  -3   6  19         11.10        -57.37        57.37 o
  -6   7  19       3357.38       3545.95       262.58 o
 -16   0  20       3638.19       3497.40       251.55 o
 -14   0  20       2532.51       2652.29       209.62 o
 -12   0  20      10737.30      11308.64       414.83 o
 -10   0  20       9810.27      10141.37       383.94 o
  -8   0  20       7533.63       7614.35       251.55 o
  -6   0  20       6972.85       7024.74       442.42 o
  -4   0  20       4721.95       4322.66       269.20 o
  -2   0  20       7886.51       7714.15       370.70 o
   0   0  20       2711.74       2314.69       209.62 o
   2   0  20       3952.19       3629.80       273.61 o
 -15   1  20         97.76         42.13        40.82 o
 -13   1  20        549.57        630.52        87.16 o
 -11   1  20        360.61        285.36        76.13 o
  -9   1  20        998.71        969.09        84.94 o
  -7   1  20         28.43         16.82        17.86 o
  -5   1  20        354.98        327.30        44.44 o
  -3   1  20        110.06        194.55        46.73 o
  -1   1  20         85.27         61.69        35.48 o
   1   1  20        446.44        387.53        66.19 o
   3   1  20          1.11         14.37        38.61 o
 -14   2  20         95.07        -33.10        50.75 o
 -12   2  20        923.75        891.31        84.76 o
 -10   2  20       1706.69       1659.82       110.18 o
  -8   2  20        686.85        650.93        70.88 o
  -6   2  20         31.05        -18.99        25.71 o
  -4   2  20        181.88        234.14        50.87 o
  -2   2  20        178.31        136.81        40.57 o
   0   2  20        165.32         27.53        47.44 o
   2   2  20         23.54         12.61        27.27 o
 -15   3  20       6396.67       6229.13       359.67 o
 -13   3  20       4879.16       5035.38       311.13 o
 -11   3  20       7088.83       7753.86       370.70 o
  -9   3  20       4733.82       5037.58       291.27 o
  -7   3  20       4177.04       4293.97       264.79 o
  -5   3  20       6857.75       6831.52       330.98 o
  -3   3  20       6483.75       5944.20       224.52 o
  -1   3  20       4227.43       4100.08       225.07 o
   1   3  20       3990.32       3735.71       295.68 o
 -14   4  20        517.64        410.42       101.50 o
 -12   4  20         94.71         83.85        57.37 o
 -10   4  20          3.47        -63.99        63.99 o
  -8   4  20        878.64        979.71       136.81 o
  -6   4  20        402.56        406.01        97.09 o
  -4   4  20          2.93        -28.69        44.13 o
  -2   4  20          1.97        -11.03        48.54 o
   0   4  20         48.11         97.09        59.58 o
 -11   5  20        105.77        -44.13        57.37 o
  -9   5  20        438.15        432.49        99.30 o
  -7   5  20        429.77        436.90        97.09 o
  -5   5  20         60.77         41.92        46.34 o
  -1   5  20        106.25        -50.75        61.78 o
  -8   6  20       2076.97       2352.20       220.66 o
  -6   6  20       6089.07       6564.53       353.05 o
  -4   6  20       3594.76       3731.30       266.99 o
 -14   1  21        417.50        471.24        80.54 o
 -12   1  21       3383.00       3653.07       171.61 o
 -10   1  21       4244.24       4511.62       186.06 o
  -8   1  21        945.98        855.02        69.51 o
  -6   1  21       1606.85       1628.90       118.74 o
  -4   1  21       4523.32       4184.75       192.31 o
  -2   1  21       2996.85       2890.07       167.29 o
   0   1  21        530.20        513.30        76.41 o
 -13   2  21       1385.22       1542.39       174.32 o
 -11   2  21        770.14        790.10        81.81 o
  -9   2  21       2168.66       2240.84       131.01 o
  -7   2  21       3993.22       4148.34       262.58 o
  -5   2  21       2662.73       2644.43       122.31 o
  -3   2  21       1500.72       1408.74       127.98 o
  -1   2  21       2354.12       1853.19       249.34 o
   1   2  21       2579.68       2380.95       160.35 o
 -12   3  21         85.59         88.26        55.16 o
 -10   3  21          2.07          2.21        28.69 o
  -8   3  21        257.09        273.61        79.44 o
  -6   3  21          0.07         44.13        37.51 o
  -4   3  21          4.08        -39.72        39.72 o
  -2   3  21        108.96        150.99        42.37 o
   0   3  21          0.76         81.64        70.61 o
 -11   4  21        354.41        370.70        94.88 o
  -9   4  21       1661.04       1793.94       185.35 o
  -7   4  21       2113.71       2259.52       203.00 o
  -5   4  21       1495.67       1306.29       156.67 o
  -3   4  21       3071.44       2784.68       260.37 o
  -1   4  21       3184.26       3018.58       275.82 o
 -10   5  21       3534.65       3400.31       266.99 o
  -8   5  21       2545.69       2833.23       240.52 o
  -6   5  21       1808.28       1787.32       187.56 o
  -4   5  21        943.51       1109.90       147.84 o
 -14   0  22        566.86        748.03       119.15 o
 -12   0  22       1660.74       1771.87       174.32 o
 -10   0  22       1412.27       1584.31       163.29 o
  -8   0  22        451.58        374.21        60.85 o
  -6   0  22       2493.32       2063.14       196.38 o
  -4   0  22        931.80        981.92       143.43 o
  -2   0  22        730.55        547.23       112.53 o
   0   0  22        178.26        167.70        72.82 o
 -13   1  22        996.67        846.33        88.57 o
 -11   1  22        593.93        575.78        72.44 o
  -9   1  22       3563.09       3547.95       139.12 o
  -7   1  22       1128.95       1130.45       101.76 o
  -5   1  22        625.78        630.55        80.95 o
  -3   1  22       1874.40       1675.10       130.95 o
  -1   1  22       2085.16       1893.72       276.92 o
 -12   2  22        333.36        390.56        97.09 o
 -10   2  22       3011.63       3150.05       158.88 o
  -8   2  22       2005.15       1842.48       180.94 o
  -6   2  22        167.55        204.80        48.54 o
  -4   2  22        710.88        543.71        77.13 o
  -2   2  22        913.91        750.78        91.65 o
 -11   3  22        343.08        377.32        88.26 o
  -9   3  22        393.14        538.40       108.12 o
  -7   3  22       2991.69       2605.95       218.45 o
  -5   3  22       1186.72       1232.19       114.48 o
  -3   3  22       1456.35       1531.94       122.80 o
 -10   4  22       2939.48       2519.90       227.28 o
  -8   4  22        824.80       1065.77       145.63 o
  -6   4  22       1380.52       1235.68       158.87 o
  -4   4  22       2745.17       2497.83       251.55 o
 -10   1  23       2181.90       2319.39       141.88 o
  -8   1  23       1451.14       1555.38       129.08 o
  -6   1  23       1398.89       1216.12       113.39 o
  -4   1  23        557.36        370.78        65.97 o
 -11   2  23       1344.11       1478.40       172.11 o
  -9   2  23       1592.70       1418.82       165.49 o
  -7   2  23       1541.52       1255.82       113.92 o
  -5   2  23       1355.33       1368.07       174.32 o
  -8   3  23         34.58        -48.54        48.54 o
  -6   3  23         13.70         -3.04        28.58 o
                                                
